# Supplementary material for: Improved modeling of human AD with an automated culturing platform for iPSC neurons, astrocytes and microglia
Source: Nat Commun. 2021 Sep 1;12:5220. doi: 10.1038/s41467-021-25344-6 (PMC8410795; doi:10.1038/s41467-021-25344-6)
Supplement: Supplementary file 7 — Source Data [file 41467_2021_25344_MOESM7_ESM.xlsx]

## Sheet: Figure 1
Figure 1	A high throughput, automated human iPSC-derived neuron dierentiation and culturing platform
	Z. Z-factor analysis
		Data
			MAP2	Synapsin	CUX1/2, HuC/D	NFL-H	pTau
			0.64	0.63	0.4	0.4	0.53
			0.5	0.69	0.61	0.3	0.76
			0.54	0.5	0.37	0.5	0.58
			0.35	0.3	0.72	0.63	0.8
			0.5	0.41	0.69	0.6	0.45
			0.32	0.54	0.71	0.47	0.38
			0.65	0.61	0.76	0.75	0.61
			0.71	0.5	0.52	0.56	0.378
			0.66	0.83	0.78	0.56	0.76
			0.49	0.37	0.68		0.78
			0.81	0.36	0.64		0.7
			0.81	0.66	0.55		0.31
			0.64	0.56	0.74		0.5
			0.65	0.3	0.83
			0.84	0.44	0.78
			0.35	0.34	0.74
			0.73	0.56	0.74
			0.41	0.35	0.86
			0.68		0.68
			0.48
			0.5
			0.45

## Sheet: Figure 2
Figure 2	A humanized AD model recapitulates hallmarks of human AD pathologies
	D. CUX2 Count
		Data
			Days	5uM 1X	5uM 1X	5uM 1X	5uM 1X	2.5uM 1X	2.5uM 1X	2.5uM 1X	2.5uM 1X	1.25uM 1X	1.25uM 1X	1.25uM 1X	1.25uM 1X	0.6 uM 1X	0.6 uM 1X	0.6 uM 1X	0.6 uM 1X	0.32uM 1X	0.32uM 1X	0.32uM 1X	0.32uM 1X	None	None	None	None
			0	100	100	100	100	100	100	100	100	100	100	100	100	100	100	100	100	100	100	100	100	100	100	100	100
			1	45	40	37	46	85	80	87	98	96	102	97	108	100	110	104	109	106	108	101	96	105	97	92	106
			3	19	20	21	21	54	54	62	64	88	102	96	102	106	102	99	106	107	101	97	103	95	99	107	99
			7	20	16	16	15	20	16	22	20	81	75	77	74	109	98	101	100	112	106	107	106	103	100	100	96
			10	12	12	15	13	20	13	21	21	51	55	66	67	100	86	94	92	97	93	95	101	99	98	104	99
			14	15	14	17	13	11	9	9	8	64	57	53	65	100	102	100	100	103	118	118	116	100	95	102	103
			21	25	22	21	21	19	17	15	18	53	55	60	60	109	98	100	95	112	112	108	112	99	100	100	101
	E. MAP2 Area
		Data
			Days	5uM 1X	5uM 1X	5uM 1X	5uM 1X	2.5uM 1X	2.5uM 1X	2.5uM 1X	2.5uM 1X	1.25uM 1X	1.25uM 1X	1.25uM 1X	1.25uM 1X	0.6 uM 1X	0.6 uM 1X	0.6 uM 1X	0.6 uM 1X	0.32uM 1X	0.32uM 1X	0.32uM 1X	0.32uM 1X	None	None	None	None
			0	100	100	100	100	100	100	100	100	100	100	100	100	100	100	100	100	100	100	100	100	100	100	100	100
			1	80	87	80	88	82	85	89	94	96	95	90	91	99	91	83	101	101	97	100	98	98	100	100	103
			3	41	56	33	36	98	101	91	93	94	100	97	97	99	102	97	102	97	101	102	97	101	100	97	102
			7	4	4	4	4	69	68	70	67	91	88	92	93	91	98	97	98	90	94	89	92	100	98	100	102
			10	4	5	5	4	48	47	43	58	96	96	92	90	93	94	90	95	97	97	101	98	104	102	101	92
			14	4	4	3	3	6	30	7	7	96	91	95	87	95	91	100	99	91	97	98	91	98	99	101	102
			21	7	6	7	8	9	15	10	10	81	86	87	82	101	99	108	106	99	98	101	100	98	102	101	99
	I. pTau 396-404 Induction
		Data
			Days	5uM 1X	5uM 1X	5uM 1X	5uM 1X	2.5uM 1X	2.5uM 1X	2.5uM 1X	2.5uM 1X	1.25uM 1X	1.25uM 1X	1.25uM 1X	1.25uM 1X	0.6 uM 1X	0.6 uM 1X	0.6 uM 1X	0.6 uM 1X	0.32uM 1X	0.32uM 1X	0.32uM 1X	0.32uM 1X	None	None	None	None
			0	1	1	1	1	1	1	1	1	1	1	1	1	1	1	1	1	1	1	1	1
			1	3.27	2.05	2.11	4.19	3.05	1.31	1.57	0.58	1.17	1.23	3.55	1.6	1.73	6.7	1.69	1.7	1.63	1.51	1.23	1.29	0.52	0.68	1.76	1.38
			3	3.27	2.05	2.11	4.19	3.05	1.31	1.57	0.58	1.17	1.23	3.55	1.6	1.73	6.7	1.69	1.7	1.63	1.51	1.23	1.29	0.52	0.68	1.76	1.38
			7	28.24	71.89	17.52	41.84	10.14	15.65	18.59	15.89	3.22	6.74	9.56	37.26*	4.83	16.43	3.13	83.23*					0.76	1.73	0.83	0.53
			10	8.539	5.713	10.018	5.527	5.303	8.964	36.237	10.092	3.342	1.166	5.704	6.344	1.129	0.598	0.911	0.624	5.059	0.664	0.571	0.496	0.836	0.781	1.704	0.68
			14	4.89	8.23	7.13	5.5	27.97	16.12	10.92	73.19*	1.06	4.8	1.43	1.17	0.32	0.77	0.6	0.5	2.17	10.31	0.72	1.47	1.56	1.26	0.86	0.45
			21	13.01	18.79	7.49	5.14	8.84	6.44	12.09	7.8	2.02	3.82	3.66	3.06	1.47	1.38	1.58	0.91	1.06	1.7	1.77	0.88	1.84	0.77	0.62	0.79
	M. Synapsin Count
		Data
			Days	5uM 1X	5uM 1X	5uM 1X	5uM 1X	2.5uM 1X	2.5uM 1X	2.5uM 1X	2.5uM 1X	1.25uM 1X	1.25uM 1X	1.25uM 1X	1.25uM 1X	0.6 uM 1X	0.6 uM 1X	0.6 uM 1X	0.6 uM 1X	0.32uM 1X	0.32uM 1X	0.32uM 1X	0.32uM 1X	None	None	None	None
			0	100	100	100	100	100	100	100	100	100	100	100	100	100	100	100	100	100	100	100	100	100	100	100	100
			3	23	28	28	35	68	73	73	81	67	77	72	79	84	85	82	83	66	92	82	90	100	115	85	100
			7	8	7	6	6	39	36	41	45	55	51	75	34*	59	79	51	48	81	56*	76	46*	96	83	106	115
			10	8	7	6	6	26	29	30	38	79	75	95*	84	74	55	64	85	80	73	69	86	113	102	91	94
			14	5	5	4	4	4	3	2	2	69	71	55	73	80	83	82	75	96	94	87	92	103	102	111	84
			21	4	3	3	2	4	3	3	2	58	61	60	63	84	79	79	83	101	94	94	94	101	100	101	98
	Q. NFL-H Area
		Data
			Days	5uM 1X	5uM 1X	5uM 1X	5uM 1X	2.5uM 1X	2.5uM 1X	2.5uM 1X	2.5uM 1X	1.25uM 1X	1.25uM 1X	1.25uM 1X	1.25uM 1X	0.6 uM 1X	0.6 uM 1X	0.6 uM 1X	0.6 uM 1X	0.32uM 1X	0.32uM 1X	0.32uM 1X	0.32uM 1X	None	None	None	None
			0	100	100	100	100	100	100	100	100	100	100	100	100	100	100	100	100	100	100	100	100	100	100	100	100
			1	96	80	97	96	98	99	91	98	98	97	94	100	97	99	98	99	97	98	99	98	99	100	100	100
			3	73	73	75	69	97	98	100	102	99	99	101	101	99	99	101	101	100	99	99	100	99	100	100	101
			7	49	48	45	46	83	81	86	84	95	93	96	98	95	95	95	98	97	97	97	97	99	100	99	102
			10	47	45	42	46	68	68	63	68	92	96	97	95	97	97	97	98	98	100	99	98	100	100	100	100
			14	57	63	64	65	64	59	58	65	75	93	98	99	99	99	100	101	97	100	100	103	103	102	103	104
			21	63	62	61	62	66	64	66	65	93	94	95	98	102	101	102	102	100	102	101	103	101	101	102	102

## Sheet: Figure 3
Figure 3	Human iPSC neurons form AB plaques that are surrounded by dystrophic neurites
	L. X04 Total Area
		Data
			Days	5uM 1X	5uM 1X	5uM 1X	5uM 1X	2.5uM 1X	2.5uM 1X	2.5uM 1X	2.5uM 1X	1.25uM 1X	1.25uM 1X	1.25uM 1X	1.25uM 1X	0.6 uM 1X	0.6 uM 1X	0.6 uM 1X	0.6 uM 1X	0.32uM 1X	0.32uM 1X	0.32uM 1X	0.32uM 1X	None	None	None	None
			0	100	100	100	100	100	100	100	100	100	100	100	100	100	100	100	100	100	100	100	100	100	100	100	100
			1	149722	157223	156473	177377	44900.1	50621.9	59572.8	56752	9306.76	12430.3	8576.46	12881.9	1680.31	2110.31	3316.68	4116.69	1592.74	1501.59	2135.98	1377.48	575.559	483.453	228.998	435.498
			3	170759	181035	168786	153807	78142.6	84530.5	78566.7	76004.9	9659.13	7489.88	8468.72	10667.1	1511.62	1547.85	1296.14	1232.56	183.579	376.559	496.339	2804.07	133.935	54.292	74.467	232.907
			7	166445	146939	171548	162796	101608	97555.7	89933.5	84346.2	24058.5	22149.8	19044.7	25433.9	1845.3	1474.23	1340.93	1520.71	477.115	467.081	357.229	2564.19	135.836	401.381	208.507	124.534
			10	147642	150744	134768	156728	85206.9	94074.8	90170.6	95996.2	23797.7	24532.3	22572.9	27093.6	6464.14	2366.14	2858.47	2482.12	249.807	403.705	787.763	433.914	266.601	670.834	975.462	113.232
			14	174346	176956	182787	177247	93228	86693.8	82028.2	84610.3	29891.5	30320.4	24263.2	26973.9	3275.9	2951.52	3002.96	3121.37	844.907	442.364	318.147	1645.03	1266.25	274.312	252.87	1595.81
			21	135785	143879	131667	149315	69029.2	77476.9	80108.4	79401.6	19877.2	25544.1	19451.6	24159.1	1562.64	1993.07	2339.73	1493.77	252.553	474.052	480.495	500.987	366.524	169.531	242.836	417.964
	M. X04 Average Plaque Area
		Data
			Days	5uM 1X	5uM 1X	5uM 1X	5uM 1X	2.5uM 1X	2.5uM 1X	2.5uM 1X	2.5uM 1X	1.25uM 1X	1.25uM 1X	1.25uM 1X	1.25uM 1X	0.6 uM 1X	0.6 uM 1X	0.6 uM 1X	0.6 uM 1X	0.32uM 1X	0.32uM 1X	0.32uM 1X	0.32uM 1X	None	None	None	None
			0
			1	14.661	13.758	14.948	14.869	9.729	9.476	10.54	9.342	7.743	10.579	7.287	8.787	5.959	5.263	9.137	7.947	4.18	5.382	14.53	6.261	3.713	1.881	2.759	1.815
			3	13.959	16.735	15.511	17.887	14.172	14.398	14.154	15.844	8.773	10.149	8.143	8.568	11.197	9.324	8.203	5.382	3.278	8.012	5.454	7.321	3.348	2.262	2.19	2.532
			7	14.685	15.071	14.205	14.315	14.698	14.361	15.706	15.372	12.563	13.232	12.232	14.979	8.093	6.641	7.133	6.789	8.52	5.988	4.41	17.443	4.245	5.817	3.595	4.448
			10	13.381	13.587	12.901	14.322	12.702	13.72	13.044	14.895	11.677	11.116	12.506	13.353	15.652	6.573	11.91	8.165	4.095	6.96	17.506	5.864	6.348	7.537	2.54	2.633
			14	17.209	17.299	16.57	17.185	18.88	20.587	16.864	19.681	16.334	17.024	15.356	14.74	8.21	8.314	8.885	8.004	8.534	4.608	4.545	8.025	16.234*	3.657	2.455	8.965
			21	17.399	16.941	17.398	17.639	17.227	19.013	18.124	18.714	15.978	16.218	14.004	14.571	6.251	7.55	8.013	6.147	3.46	7.075	5.653	6.185	5.553	3.532	4.956	5.16
	N. Neuritic Plaque Count
		Data
			Days	5uM 1X	5uM 1X	5uM 1X	5uM 1X	2.5uM 1X	2.5uM 1X	2.5uM 1X	2.5uM 1X	1.25uM 1X	1.25uM 1X	1.25uM 1X	1.25uM 1X	0.6 uM 1X	0.6 uM 1X	0.6 uM 1X	0.6 uM 1X	0.32uM 1X	0.32uM 1X	0.32uM 1X	0.32uM 1X	None	None	None	None
			1	76	63	79	81	10	3	17	16	6	3	15	9	1	1	2	1	0	0	0	3	0	0	0	1
			3	138	138	116	144	87	69	71	93	22	29	18	35	1	1	0	1	0	1	0	0	0	0	0	0
			7	149	147	153	198	240	206	248	243	46	24	102	123	3	11	12	20	3	1	1	4	0	0	0	0
			10	134	118	118	144	167	156	195	204	53	73	73	76	5	8	3	4	0	0	0	1	0	0	0	0
			14	181	167	218	206	263	224	183	203	86	99	76	100	8	2	11	7	0	0	0	0	0	0	0	0
			21	162	143	148	115	148	115	139	157	173	140	105	135	8	19	18	16	0	0	0	0	0	0	0	0

## Sheet: Figure 4
Figure 4	Microglia activation increases Aβ plaque formation but reduce neuroprotection
	E. Total X04 Intensity
		Data
			sAB42s (uM)	None	None	None	None	IFNg	IFNg	IFNg	IFNg	IL1B	IL1B	IL1B	IL1B	LPS	LPS	LPS	LPS	IFNg+IL1B+LPS	IFNg+IL1B+LPS	IFNg+IL1B+LPS	IFNg+IL1B+LPS
			0	12085000	22159000	11868000	4404163	22173000	26482000	21113000	31088000	48746000	40351000	7863000	18281000	25142000	27634000	5726170	1318072	5414316	41769000	3496830	22067000
			0.31	17881000	38519000	11344000	11382000	53569000	29971000	29797000	14904000	5669142	7741393	11155000	10179000	31152000	15279000	6824667	895457	13371000	30982000	11904000	24167000
			0.63	81747000	1464600000	26167000	27870000	12220000	48170000	46150000	15299000	4730009	25066000	27567000	13511000	10439000	17384000	25033000	22304000	106200000	42129000	57910000	84937000
			1.25	269010000	413500000	303990000	419480000	489460000	507860000	514210000	838400000	484720000	340370000	500850000	433500000	580090000	818820000	711790000	871110000	828850000	1090400000	716780000	956560000
			2.5	1959600000	2097900000	2379700000	3113800000	4094300000	4221800000	3477600000	4463900000	3467300000	2547500000	2368100000	2016700000	4323900000	5148400000	5372500000	5506000000	5198900000	5161200000	5988800000	6014500000
			5	5974700000	9665500000	7868500000	8921900000	13159000000	13914000000	10479000000	11876000000	9064900000	8498000000	7782000000	7413300000	14761000000	17565000000	14906000000	18714000000	12812000000	13662000000	15121000000	13740000000
		Stats
			Two-way ANOVA
			Tukey's multiple comparisons test
			Tukey's multiple comparisons test	Mean Diff.	95.00% CI of diff.	Significant?	Summary	Adjusted P Value
			2.5
			None vs. IFNg	-1676650000	-2925961599 to -427338401	Yes	**	0.003
			None vs. IL1B	-212150000	-1461461599 to 1037161599	No	ns	0.9896
			None vs. LPS	-2699950000	-3949261599 to -1450638401	Yes	****	<0.0001
			None vs. IFNg+IL1B+LPS	-3203100000	-4452411599 to -1953788401	Yes	****	<0.0001
			IFNg vs. IL1B	1464500000	215188401 to 2713811599	Yes	*	0.0132
			IFNg vs. LPS	-1023300000	-2272611599 to 226011599	No	ns	0.1609
			IFNg vs. IFNg+IL1B+LPS	-1526450000	-2775761599 to -277138401	Yes	**	0.0087
			IL1B vs. LPS	-2487800000	-3737111599 to -1238488401	Yes	****	<0.0001
			IL1B vs. IFNg+IL1B+LPS	-2990950000	-4240261599 to -1741638401	Yes	****	<0.0001
			LPS vs. IFNg+IL1B+LPS	-503150000	-1752461599 to 746161599	No	ns	0.795
			5
			None vs. IFNg	-4249350000	-5498661599 to -3000038401	Yes	****	<0.0001
			None vs. IL1B	-81900000	-1331211599 to 1167411599	No	ns	0.9997
			None vs. LPS	-8378850000	-9628161599 to -7129538401	Yes	****	<0.0001
			None vs. IFNg+IL1B+LPS	-5726100000	-6975411599 to -4476788401	Yes	****	<0.0001
			IFNg vs. IL1B	4167450000	2918138401 to 5416761599	Yes	****	<0.0001
			IFNg vs. LPS	-4129500000	-5378811599 to -2880188401	Yes	****	<0.0001
			IFNg vs. IFNg+IL1B+LPS	-1476750000	-2726061599 to -227438401	Yes	*	0.0121
			IL1B vs. LPS	-8296950000	-9546261599 to -7047638401	Yes	****	<0.0001
			IL1B vs. IFNg+IL1B+LPS	-5644200000	-6893511599 to -4394888401	Yes	****	<0.0001
			LPS vs. IFNg+IL1B+LPS	2652750000	1403438401 to 3902061599	Yes	****	<0.0001
	F. IBA1 Cell Count
		Data
			sAB42s (uM)	None	None	None	None	IFNg	IFNg	IFNg	IFNg	IL1B	IL1B	IL1B	IL1B	LPS	LPS	LPS	LPS	IFNg+IL1B+LPS	IFNg+IL1B+LPS	IFNg+IL1B+LPS	IFNg+IL1B+LPS
			0	1283	1001	1067	943	271	311	261	286	1000	981	1009	1003	717	820	672	679	162	171	121	162
			0.31	1112	1034	1035	979	215	257	214	193	971	937	963	980	744	760	660	694	186	169	148	152
			0.63	999	947	859	991	188	258	225	169	826	931	907	1040	769	812	679	770	108	91	148	127
			1.25	1054	986	937	937	185	204	167	273	891	959	976	1056	754	785	794	823	148	149	136	136
			2.5	1107	1117	1180	1093	590	693	615	725	1051	1029	1039	1057	1202	1107	1181	1195	456	364	403	392
			5	1295	1584	1297	1492	1118	1220	960	1177	1126	1339	1273	1375	1259	1321	1291	1405	611	585	738	623
		Statistics
			Two-way ANOVA
			Tukey's multiple comparisons test
			Within each row, compare columns (simple effects within rows)
			Number of families	6
			Number of comparisons per family	10
			Alpha	0.05
			Tukey's multiple comparisons test	Mean Diff.	95.00% CI of diff.	Significant?	Summary	Adjusted P Value
			0
			None vs. IFNg	791.3	663.8 to 918.7	Yes	****	<0.0001
			None vs. IL1B	75.25	-52.21 to 202.7	No	ns	0.474
			None vs. LPS	351.5	224.0 to 479.0	Yes	****	<0.0001
			None vs. IFNg+IL1B+LPS	919.5	792.0 to 1047	Yes	****	<0.0001
			IFNg vs. IL1B	-716	-843.5 to -588.5	Yes	****	<0.0001
			IFNg vs. LPS	-439.8	-567.2 to -312.3	Yes	****	<0.0001
			IFNg vs. IFNg+IL1B+LPS	128.3	0.7885 to 255.7	Yes	*	0.0478
			IL1B vs. LPS	276.3	148.8 to 403.7	Yes	****	<0.0001
			IL1B vs. IFNg+IL1B+LPS	844.3	716.8 to 971.7	Yes	****	<0.0001
			LPS vs. IFNg+IL1B+LPS	568	440.5 to 695.5	Yes	****	<0.0001
			0.31
			None vs. IFNg	820.3	692.8 to 947.7	Yes	****	<0.0001
			None vs. IL1B	77.25	-50.21 to 204.7	No	ns	0.447
			None vs. LPS	325.5	198.0 to 453.0	Yes	****	<0.0001
			None vs. IFNg+IL1B+LPS	876.3	748.8 to 1004	Yes	****	<0.0001
			IFNg vs. IL1B	-743	-870.5 to -615.5	Yes	****	<0.0001
			IFNg vs. LPS	-494.8	-622.2 to -367.3	Yes	****	<0.0001
			IFNg vs. IFNg+IL1B+LPS	56	-71.46 to 183.5	No	ns	0.738
			IL1B vs. LPS	248.3	120.8 to 375.7	Yes	****	<0.0001
			IL1B vs. IFNg+IL1B+LPS	799	671.5 to 926.5	Yes	****	<0.0001
			LPS vs. IFNg+IL1B+LPS	550.8	423.3 to 678.2	Yes	****	<0.0001
			0.63
			None vs. IFNg	739	611.5 to 866.5	Yes	****	<0.0001
			None vs. IL1B	23	-104.5 to 150.5	No	ns	0.9869
			None vs. LPS	191.5	64.04 to 319.0	Yes	***	0.0006
			None vs. IFNg+IL1B+LPS	830.5	703.0 to 958.0	Yes	****	<0.0001
			IFNg vs. IL1B	-716	-843.5 to -588.5	Yes	****	<0.0001
			IFNg vs. LPS	-547.5	-675.0 to -420.0	Yes	****	<0.0001
			IFNg vs. IFNg+IL1B+LPS	91.5	-35.96 to 219.0	No	ns	0.2752
			IL1B vs. LPS	168.5	41.04 to 296.0	Yes	**	0.0036
			IL1B vs. IFNg+IL1B+LPS	807.5	680.0 to 935.0	Yes	****	<0.0001
			LPS vs. IFNg+IL1B+LPS	639	511.5 to 766.5	Yes	****	<0.0001
			1.25
			None vs. IFNg	771.3	643.8 to 898.7	Yes	****	<0.0001
			None vs. IL1B	8	-119.5 to 135.5	No	ns	0.9998
			None vs. LPS	189.5	62.04 to 317.0	Yes	***	0.0007
			None vs. IFNg+IL1B+LPS	836.3	708.8 to 963.7	Yes	****	<0.0001
			IFNg vs. IL1B	-763.3	-890.7 to -635.8	Yes	****	<0.0001
			IFNg vs. LPS	-581.8	-709.2 to -454.3	Yes	****	<0.0001
			IFNg vs. IFNg+IL1B+LPS	65	-62.46 to 192.5	No	ns	0.6167
			IL1B vs. LPS	181.5	54.04 to 309.0	Yes	**	0.0014
			IL1B vs. IFNg+IL1B+LPS	828.3	700.8 to 955.7	Yes	****	<0.0001
			LPS vs. IFNg+IL1B+LPS	646.8	519.3 to 774.2	Yes	****	<0.0001
			2.5
			None vs. IFNg	468.5	341.0 to 596.0	Yes	****	<0.0001
			None vs. IL1B	80.25	-47.21 to 207.7	No	ns	0.4075
			None vs. LPS	-47	-174.5 to 80.46	No	ns	0.8425
			None vs. IFNg+IL1B+LPS	720.5	593.0 to 848.0	Yes	****	<0.0001
			IFNg vs. IL1B	-388.3	-515.7 to -260.8	Yes	****	<0.0001
			IFNg vs. LPS	-515.5	-643.0 to -388.0	Yes	****	<0.0001
			IFNg vs. IFNg+IL1B+LPS	252	124.5 to 379.5	Yes	****	<0.0001
			IL1B vs. LPS	-127.3	-254.7 to 0.2115	No	ns	0.0506
			IL1B vs. IFNg+IL1B+LPS	640.3	512.8 to 767.7	Yes	****	<0.0001
			LPS vs. IFNg+IL1B+LPS	767.5	640.0 to 895.0	Yes	****	<0.0001
			5
			None vs. IFNg	298.3	170.8 to 425.7	Yes	****	<0.0001
			None vs. IL1B	138.8	11.29 to 266.2	Yes	*	0.0258
			None vs. LPS	98	-29.46 to 225.5	No	ns	0.2124
			None vs. IFNg+IL1B+LPS	777.8	650.3 to 905.2	Yes	****	<0.0001
			IFNg vs. IL1B	-159.5	-287.0 to -32.04	Yes	**	0.0067
			IFNg vs. LPS	-200.3	-327.7 to -72.79	Yes	***	0.0003
			IFNg vs. IFNg+IL1B+LPS	479.5	352.0 to 607.0	Yes	****	<0.0001
			IL1B vs. LPS	-40.75	-168.2 to 86.71	No	ns	0.8999
			IL1B vs. IFNg+IL1B+LPS	639	511.5 to 766.5	Yes	****	<0.0001
			LPS vs. IFNg+IL1B+LPS	679.8	552.3 to 807.2	Yes	****	<0.0001
		Statistics
			Two-way ANOVA
			Dunnett's multiple comparisons test
			Within each column, compare rows (simple effects within columns)
			Number of families	5
			Number of comparisons per family	5
			Alpha	0.05
			Dunnett's multiple comparisons test	Mean Diff.	95.00% CI of diff.	Significant?	Summary	Adjusted P Value
			None
			0 vs. 0.31	33.5	-83.65 to 150.6	No	ns	0.9201
			0 vs. 0.63	124.5	7.353 to 241.6	Yes	*	0.0331
			0 vs. 1.25	95	-22.15 to 212.1	No	ns	0.1514
			0 vs. 2.5	-50.75	-167.9 to 66.40	No	ns	0.6998
			0 vs. 5	-343.5	-460.6 to -226.4	Yes	****	<0.0001
			IFNg
			0 vs. 0.31	62.5	-54.65 to 179.6	No	ns	0.5164
			0 vs. 0.63	72.25	-44.90 to 189.4	No	ns	0.3775
			0 vs. 1.25	75	-42.15 to 192.1	No	ns	0.3423
			0 vs. 2.5	-373.5	-490.6 to -256.4	Yes	****	<0.0001
			0 vs. 5	-836.5	-953.6 to -719.4	Yes	****	<0.0001
			IL1B
			0 vs. 0.31	35.5	-81.65 to 152.6	No	ns	0.9013
			0 vs. 0.63	72.25	-44.90 to 189.4	No	ns	0.3775
			0 vs. 1.25	27.75	-89.40 to 144.9	No	ns	0.9617
			0 vs. 2.5	-45.75	-162.9 to 71.40	No	ns	0.7746
			0 vs. 5	-280	-397.1 to -162.9	Yes	****	<0.0001
			LPS
			0 vs. 0.31	7.5	-109.6 to 124.6	No	ns	0.9997
			0 vs. 0.63	-35.5	-152.6 to 81.65	No	ns	0.9013
			0 vs. 1.25	-67	-184.1 to 50.15	No	ns	0.4497
			0 vs. 2.5	-449.3	-566.4 to -332.1	Yes	****	<0.0001
			0 vs. 5	-597	-714.1 to -479.9	Yes	****	<0.0001
			IFNg+IL1B+LPS
			0 vs. 0.31	-9.75	-126.9 to 107.4	No	ns	0.9997
			0 vs. 0.63	35.5	-81.65 to 152.6	No	ns	0.9013
			0 vs. 1.25	11.75	-105.4 to 128.9	No	ns	0.9988
			0 vs. 2.5	-249.8	-366.9 to -132.6	Yes	****	<0.0001
			0 vs. 5	-485.3	-602.4 to -368.1	Yes	****	<0.0001
	G. IBA1 Overlap with X04
		Data
			IBA1 % Area Overlap with X04
				Neuron	Neuron	Neuron	Neuron	Neuron	Neuron	MCRGL	MCRGL	MCRGL	MCRGL	MCRGL	MCRGL
			None	0	0	0	0	0	0	0	0	0	0	0	0
			Abeta	0	0	0	0	0	0	5	4	5	4	3	4
			ProIFN	0	0	0	0	0	0	0	0	0	0	0	0
			Abeta ProIFN	0	0	0	0	0	0	21	22	17	19	23	19
			Normalized IBA1 % Area Overlap with X04
				Neuron	Neuron	Neuron	Neuron	Neuron	Neuron	MCRGL	MCRGL	MCRGL	MCRGL	MCRGL	MCRGL
			None	0	0	0	0	0	0	0	0.01	0	0	0	0.02
			Abeta	0	0	0	0	0	0	1.18	0.97	1.08	1	0.76	1.01
			ProIFN	0	0	0	0	0	0	0.01	0.03	0.01	0.01	0.02	0
			Abeta ProIFN	0	0	0	0	0	0	4.73	4.91	3.92	4.28	5.18	4.25
		Statistics (performed on normalized IBA1 overlap controls)
			Two-way ANOVA
			Dunnett's multiple comparisons test
			Within each column, compare rows (simple effects within columns)
			Number of families	2
			Number of comparisons per family	3
			Alpha	0.05
			Dunnett's multiple comparisons test	Mean Diff.	95.00% CI of diff.	Significant?	Summary	Adjusted P Value
			Neuron
			Abeta vs. None	0	-1.172 to 1.172	No	ns	>0.9999
			Abeta vs. ProIFN	0	-1.172 to 1.172	No	ns	>0.9999
			Abeta vs. Abeta ProIFN	0	-1.172 to 1.172	No	ns	>0.9999
			MCRGL
			Abeta vs. None	4.167	2.994 to 5.339	Yes	****	<0.0001
			Abeta vs. ProIFN	4.167	2.994 to 5.339	Yes	****	<0.0001
			Abeta vs. Abeta ProIFN	-16	-17.17 to -14.83	Yes	****	<0.0001
	H. X04 Total Area
		Data
				Neuron	Neuron	Neuron	Neuron	Neuron	Neuron	MCRGL	MCRGL	MCRGL	MCRGL	MCRGL	MCRGL
			None	0	0	0	0.02	0.02	0	0.01	0.01	0.02	0.01	0.01	0.03
			Abeta	1.13	1.07	1.08	0.79	0.87	1.06	2.65	2.81	2.79	3.3	3.25	2.94
			ProIFN	0	0	0	0.01	0	0	0.01	0.1	0.01	0.01	0.03	0.01
			Abeta ProIFN	0.66	0.82	0.98	0.87	0.9	0.65	5.55	6.17	4.68	4.57	4.86	6.02
		Statistics
			Two-way ANOVA
			Tukey's multiple comparisons test
			Compare cell means regardless of rows and columns
			Number of families	1
			Number of comparisons per family	28
			Alpha	0.05
			Tukey's multiple comparisons test	Mean Diff.	95.00% CI of diff.	Significant?	Summary	Adjusted P Value
			None:Neuron vs. None:MCRGL	-0.008333	-0.5125 to 0.4958	No	ns	>0.9999
			None:Neuron vs. Abeta:Neuron	-0.9933	-1.497 to -0.4892	Yes	****	<0.0001
			None:Neuron vs. Abeta:MCRGL	-2.95	-3.454 to -2.446	Yes	****	<0.0001
			None:Neuron vs. ProIFN:Neuron	0.005	-0.4991 to 0.5091	No	ns	>0.9999
			None:Neuron vs. ProIFN:MCRGL	-0.02167	-0.5258 to 0.4825	No	ns	>0.9999
			None:Neuron vs. Abeta ProIFN:Neuron	-0.8067	-1.311 to -0.3025	Yes	***	0.0002
			None:Neuron vs. Abeta ProIFN:MCRGL	-5.302	-5.806 to -4.798	Yes	****	<0.0001
			None:MCRGL vs. Abeta:Neuron	-0.985	-1.489 to -0.4809	Yes	****	<0.0001
			None:MCRGL vs. Abeta:MCRGL	-2.942	-3.446 to -2.438	Yes	****	<0.0001
			None:MCRGL vs. ProIFN:Neuron	0.01333	-0.4908 to 0.5175	No	ns	>0.9999
			None:MCRGL vs. ProIFN:MCRGL	-0.01333	-0.5175 to 0.4908	No	ns	>0.9999
			None:MCRGL vs. Abeta ProIFN:Neuron	-0.7983	-1.302 to -0.2942	Yes	***	0.0002
			None:MCRGL vs. Abeta ProIFN:MCRGL	-5.293	-5.797 to -4.789	Yes	****	<0.0001
			Abeta:Neuron vs. Abeta:MCRGL	-1.957	-2.461 to -1.453	Yes	****	<0.0001
			Abeta:Neuron vs. ProIFN:Neuron	0.9983	0.4942 to 1.502	Yes	****	<0.0001
			Abeta:Neuron vs. ProIFN:MCRGL	0.9717	0.4675 to 1.476	Yes	****	<0.0001
			Abeta:Neuron vs. Abeta ProIFN:Neuron	0.1867	-0.3175 to 0.6908	No	ns	0.932
			Abeta:Neuron vs. Abeta ProIFN:MCRGL	-4.308	-4.812 to -3.804	Yes	****	<0.0001
			Abeta:MCRGL vs. ProIFN:Neuron	2.955	2.451 to 3.459	Yes	****	<0.0001
			Abeta:MCRGL vs. ProIFN:MCRGL	2.928	2.424 to 3.432	Yes	****	<0.0001
			Abeta:MCRGL vs. Abeta ProIFN:Neuron	2.143	1.639 to 2.647	Yes	****	<0.0001
			Abeta:MCRGL vs. Abeta ProIFN:MCRGL	-2.352	-2.856 to -1.848	Yes	****	<0.0001
			ProIFN:Neuron vs. ProIFN:MCRGL	-0.02667	-0.5308 to 0.4775	No	ns	>0.9999
			ProIFN:Neuron vs. Abeta ProIFN:Neuron	-0.8117	-1.316 to -0.3075	Yes	***	0.0002
			ProIFN:Neuron vs. Abeta ProIFN:MCRGL	-5.307	-5.811 to -4.803	Yes	****	<0.0001
			ProIFN:MCRGL vs. Abeta ProIFN:Neuron	-0.785	-1.289 to -0.2809	Yes	***	0.0003
			ProIFN:MCRGL vs. Abeta ProIFN:MCRGL	-5.28	-5.784 to -4.776	Yes	****	<0.0001
			Abeta ProIFN:Neuron vs. Abeta ProIFN:MCRGL	-4.495	-4.999 to -3.991	Yes	****	<0.0001
	I. MAP2 Area
		Data
				Neuron	Neuron	Neuron	Neuron	Neuron	Neuron	MCRGL	MCRGL	MCRGL	MCRGL	MCRGL	MCRGL
			None	100	101	100	101	99	99	94	97	92	98	96	98
			Abeta	0	1	-1	-1	1	0	19	20	20	20	19	17
			ProIFN	92	89	92	88	92	92	87	81	85	86	84	86
			Abeta ProIFN	-1	0	-1	-3	-6	-7	5	6	4	6	5	3
		Statistics
			Two-way ANOVA
			Tukey's multiple comparisons test
			Compare cell means regardless of rows and columns
			Number of families	1
			Number of comparisons per family	28
			Alpha	0.05
			Tukey's multiple comparisons test	Mean Diff.	95.00% CI of diff.	Significant?	Summary	Adjusted P Value
			None:Neuron vs. None:MCRGL	4.167	0.8120 to 7.521	Yes	**	0.0064
			None:Neuron vs. Abeta:Neuron	100	96.65 to 103.4	Yes	****	<0.0001
			None:Neuron vs. Abeta:MCRGL	80.83	77.48 to 84.19	Yes	****	<0.0001
			None:Neuron vs. ProIFN:Neuron	9.167	5.812 to 12.52	Yes	****	<0.0001
			None:Neuron vs. ProIFN:MCRGL	15.17	11.81 to 18.52	Yes	****	<0.0001
			None:Neuron vs. Abeta ProIFN:Neuron	103	99.65 to 106.4	Yes	****	<0.0001
			None:Neuron vs. Abeta ProIFN:MCRGL	95.17	91.81 to 98.52	Yes	****	<0.0001
			None:MCRGL vs. Abeta:Neuron	95.83	92.48 to 99.19	Yes	****	<0.0001
			None:MCRGL vs. Abeta:MCRGL	76.67	73.31 to 80.02	Yes	****	<0.0001
			None:MCRGL vs. ProIFN:Neuron	5	1.645 to 8.355	Yes	***	0.0006
			None:MCRGL vs. ProIFN:MCRGL	11	7.645 to 14.35	Yes	****	<0.0001
			None:MCRGL vs. Abeta ProIFN:Neuron	98.83	95.48 to 102.2	Yes	****	<0.0001
			None:MCRGL vs. Abeta ProIFN:MCRGL	91	87.65 to 94.35	Yes	****	<0.0001
			Abeta:Neuron vs. Abeta:MCRGL	-19.17	-22.52 to -15.81	Yes	****	<0.0001
			Abeta:Neuron vs. ProIFN:Neuron	-90.83	-94.19 to -87.48	Yes	****	<0.0001
			Abeta:Neuron vs. ProIFN:MCRGL	-84.83	-88.19 to -81.48	Yes	****	<0.0001
			Abeta:Neuron vs. Abeta ProIFN:Neuron	3	-0.3546 to 6.355	No	ns	0.1091
			Abeta:Neuron vs. Abeta ProIFN:MCRGL	-4.833	-8.188 to -1.479	Yes	***	0.001
			Abeta:MCRGL vs. ProIFN:Neuron	-71.67	-75.02 to -68.31	Yes	****	<0.0001
			Abeta:MCRGL vs. ProIFN:MCRGL	-65.67	-69.02 to -62.31	Yes	****	<0.0001
			Abeta:MCRGL vs. Abeta ProIFN:Neuron	22.17	18.81 to 25.52	Yes	****	<0.0001
			Abeta:MCRGL vs. Abeta ProIFN:MCRGL	14.33	10.98 to 17.69	Yes	****	<0.0001
			ProIFN:Neuron vs. ProIFN:MCRGL	6	2.645 to 9.355	Yes	****	<0.0001
			ProIFN:Neuron vs. Abeta ProIFN:Neuron	93.83	90.48 to 97.19	Yes	****	<0.0001
			ProIFN:Neuron vs. Abeta ProIFN:MCRGL	86	82.65 to 89.35	Yes	****	<0.0001
			ProIFN:MCRGL vs. Abeta ProIFN:Neuron	87.83	84.48 to 91.19	Yes	****	<0.0001
			ProIFN:MCRGL vs. Abeta ProIFN:MCRGL	80	76.65 to 83.35	Yes	****	<0.0001
			Abeta ProIFN:Neuron vs. Abeta ProIFN:MCRGL	-7.833	-11.19 to -4.479	Yes	****	<0.0001

## Sheet: Figure 5
Figure 5	Focused small molecular screen identified DLK-JNK-cJun pathway inhibition protects human neurons from AB oligomer toxicity
	I. Map2, HuC/D, p-c-Jun
		Data
			Days	Map2	Map2	Map2	Map2	HudC/D	HudC/D	HudC/D	HudC/D	P-C-Jun	P-C-Jun	P-C-Jun	P-C-Jun
			1	97	97	98	98	98	83	97	91	1	1	1	1
			3	65	52	50	60	27	11	15	20	68	110	71	76
			7	33	28	17	14	13	12	6	5	102	69	83	106
	K. p-C-Jun induction timecourse
		Data
			Days	None	None	2.5uM	2.5uM	5uM	5uM	10uM	10uM	(sAB42s uM)
			3	1	1	1.13	0.96	1.9	2.59	3.53	3.53
			7	1	1	1.03	0.88	6.18	6.66	13.23	13.23
			10	1	1	1.97	1.74	7.87	7.01	16.72	16.72
			13	1	1	0.59	0.39	3.34	3.47	6.87	6.87

## Sheet: Figure 6
Figure 6	Human iPSC microglia internalize AB oigomers to form extracellular plaques
	E. Dynamin screen (% control X04 Intensity)
		Data
			Control	Dynasore	Dynole 4a	Dynole 34-2
			111	30	7	35
			81	32	46	27
			121	27	2	6
			89	31	32	71
		Statistics
			One-way ANOVA
			Dunnett's multiple comparisons test
			Number of families	1
			Number of comparisons per family	3
			Alpha	0.05
			Dunnett's multiple comparisons test	Mean Diff.	95.00% CI of diff.	Significant?	Summary	Adjusted P Value	A-?
			Control vs. Dynasore	70.5	33.52 to 107.5	Yes	***	0.0007	B	Dynasore
			Control vs. Dynole 4a	78.75	41.77 to 115.7	Yes	***	0.0003	C	Dynole 4a
			Control vs. Dynole 34-2	65.75	28.77 to 102.7	Yes	**	0.0012	D	Dynole 34-2

## Sheet: Figure 7
Figure 7	Early window of efficacy for anti-AB antibodies
	A. Map2 Area
		Data
			Days	5uM	5uM	5uM	5uM	2.5uM	2.5uM	2.5uM	2.5uM	1.25uM	1.25uM	1.25uM	1.25uM	0.6 uM	0.6 uM	0.6 uM	0.6 uM	0.32uM	0.32uM	0.32uM	0.32uM	1.25uM repeat	1.25uM repeat	1.25uM repeat	1.25uM repeat	0.6uM repeat	0.6uM repeat	0.6uM repeat	0.6uM repeat	0.32uM Repeat	0.32uM Repeat	0.32uM Repeat	0.32uM Repeat	2.5uM repeat	2.5uM repeat	2.5uM repeat	2.5uM repeat	None	None	None	None
			0	100	100	100	100	100	100	100	100	100	100	100	100	100	100	100	100	100	100	100	100	100	100	100	100	100	100	100	100	100	100	100	100	100	100	100	100	100	100	100	100
			1	80	87	80	88	82	85	89	94	96	95	90	91	99	91	83	101	101	97	100	98	95	93	93	100	96	96	89	96	101	99	96	100	97	93	98	94	98	100	100	103
			3	41	56	33	36	98	101	91	93	94	100	97	97	99	102	97	102	97	101	102	97	97	99	98	99	97	103	100	99	105	100	99	89	98	100	97	98	101	100	97	102
			7	4	4	4	4	69	68	70	67	91	88	92	93	91	98	97	98	90	94	89	92	75	79	79	75	92	93	91	84	93	94	97	92	5	6	5	6	100	98	100	102
			10	4	5	5	4	48	47	43	58	96	96	92	90	93	94	90	95	97	97	101	98	64	57	57	56	90	82	83	91	94	91	94	93	5	6	6	6	104	102	101	92
			14	4	4	3	3	6	30	7	7	96	91	95	87	95	91	100	99	91	97	98	91	7	7	7	6	65	66	63	67	91	82	76	87	5	4	4	5	98	99	101	102
			21	7	6	7	8	9	15	10	10	81	86	87	82	101	99	108	106	99	98	101	100	7	7	6	7	9	10	8	9	49	52	62	43	6	6	5	7	98	102	101	99
	B. Synapsin Count
		Data
			Days	5uM	5uM	5uM	5uM	2.5uM	2.5uM	2.5uM	2.5uM	1.25uM	1.25uM	1.25uM	1.25uM	0.6 uM	0.6 uM	0.6 uM	0.6 uM	0.32uM	0.32uM	0.32uM	0.32uM	1.25uM repeat	1.25uM repeat	1.25uM repeat	1.25uM repeat	0.6uM repeat	0.6uM repeat	0.6uM repeat	0.6uM repeat	0.32uM Repeat	0.32uM Repeat	0.32uM Repeat	0.32uM Repeat	2.5uM repeat	2.5uM repeat	2.5uM repeat	2.5uM repeat	None	None	None	None
			0	100	100	100	100	100	100	100	100	100	100	100	100	100	100	100	100	100	100	100	100	100	100	100	100	100	100	100	100	100	100	100	100	100	100	100	100	100	100	100	100
			3	23	28	28	35	68	73	73	81	67	77	72	79	84	85	82	83	66	92	82	90	72	79	66	76	76	84	82	85	94	89	71	93	84	83	71	61	100	115	85	100
			7	8	7	6	6	39	36	41	45	55	51	75	34*	59	79	51	48	81	56*	76	46*	47	51	41	48	65	40*	55	23*	23*	57	57	64	9	8	8	8	96	83	106	115
			10	8	7	6	6	26	29	30	38	79	75	95*	84	74	55	64	85	80	73	69	86	52	38	33	31	85*	86*	59	67	72	82*	72	76	9	9	9	8	113	102	91	94
			14	5	5	4	4	4	3	2	2	69	71	55	73	80	83	82	75	96	94	87	92	6	5	5	5	45	29	25	28	74	60	53	63	7	5	5	5	103	102	111	84
			21	4	3	3	2	4	3	3	2	58	61	60	63	84	79	79	83	101	94	94	94	5	5	4	4	4	3	3	2	38	24	21	28	4	3	3	3	101	100	101	98
	C. pTau 396-404
		Data
			Days	5uM	5uM	5uM	5uM	2.5uM	2.5uM	2.5uM	2.5uM	1.25uM	1.25uM	1.25uM	1.25uM	0.6 uM	0.6 uM	0.6 uM	0.6 uM	0.32uM	0.32uM	0.32uM	0.32uM	1.25uM repeat	1.25uM repeat	1.25uM repeat	1.25uM repeat	0.6uM repeat	0.6uM repeat	0.6uM repeat	0.6uM repeat	0.32uM Repeat	0.32uM Repeat	0.32uM Repeat	0.32uM Repeat	2.5uM repeat	2.5uM repeat	2.5uM repeat	2.5uM repeat	None	None	None	None
			0	1	1	1	1	1	1	1	1	1	1	1	1	1	1	1	1	1	1	1	1
			1	3.27	2.05	2.11	4.19	3.05	1.31	1.57	0.58	1.17	1.23	3.55	1.6	1.73	6.7	1.69	1.7	1.63	1.51	1.23	1.29	1.37	1.98	3.34	2.01	1.67	1.05	0.79	1.57	0.99	0.93	1.27	1.58	0.87	1.25	1.53	3.14	0.52	0.68	1.76	1.38
			3	3.27	2.05	2.11	4.19	3.05	1.31	1.57	0.58	1.17	1.23	3.55	1.6	1.73	6.7	1.69	1.7	1.63	1.51	1.23	1.29	1.37	1.98	3.34	2.01	1.67	1.05	0.79	1.57	0.99	0.93	1.27	1.58	0.87	1.25	1.53	3.14	0.52	0.68	1.76	1.38
			7	28.24	71.89	17.52	41.84	10.14	15.65	18.59	15.89	3.22	6.74	9.56	37.26*	4.83	16.43	3.13	83.23*					17	20.25	44.65	16.2	13.78	15.31	0.66	1.14	7.8	0.49	7.16	2.46	84.82	50.57	73.77	43.8	0.76	1.73	0.83	0.53
			10	8.539	5.713	10.018	5.527	5.303	8.964	36.237	10.092	3.342	1.166	5.704	6.344	1.129	0.598	0.911	0.624	5.059	0.664	0.571	0.496	12.263	28.599	50.035	9.937	1.44	1.155	1.811	1.102	1.504	0.932	0.975	0.744	6.431	5.498	10.895	7.165	0.836	0.781	1.704	0.68
			14	4.89	8.23	7.13	5.5	27.97	16.12	10.92	73.19*	1.06	4.8	1.43	1.17	0.32	0.77	0.6	0.5	2.17	10.31	0.72	1.47	10.14	8.86	15.4	13.95	2.48	10.66	6.54	4.08	2.5	3.24	3.71	2.68	7.17	3.81	16.27	7	1.56	1.26	0.86	0.45
			21	13.01	18.79	7.49	5.14	8.84	6.44	12.09	7.8	2.02	3.82	3.66	3.06	1.47	1.38	1.58	0.91	1.06	1.7	1.77	0.88	10.14	10.51	8.98	11.21	3.05	2.71	3.48	2.98	18.5	28.77	24.8	25.18	6.78	9.23	9.71	8.72	1.84	0.77	0.62	0.79
	E. MAP2 Area anti-Abeta repeated dosing 0.625uM
		Data
			Days	anti-Abeta 0.625	anti-Abeta 0.625	anti-Abeta 0.625	anti-Abeta 0.625	gD 0.625	gD 0.625	gD 0.625	gD 0.625	Abeta 0.625	Abeta 0.625	Abeta 0.625	Abeta 0.625
			No Abeta	100.45	101.03	102.14	97.68	101.62	99.99	99.44	98.76	101.62	99.99	99.44	98.76
			0	100.64	98.81	101.86	100.17	10.37	16.52	14.46	13.38	96.58	96.59	96.25	99.95
			3	97.66	99.03	98.19	95.78	12.74	12.3	10.45	12.13	82.48	86.27	85.36	82.29
			7	87.88	87.3	88.34	80.58	11.46	13.18	11.3	10.45	65.8	67.48	58.9	13.29
			10	69.1	72.08	73.13	70.58	13.57	12.05	11.08	13.97	11.88	42.79	15.78	14.55
			14	50.41	50.12	50.68	14.69	14.06	12.06	13.37	12.4	11.26	12.01	12.38	12.37
			17	13.7	12.99	34.2	14.11	12.22	11.67	13.28	11.73	12.86	12.64	13.24	13.23
		Statistics
			Two-way ANOVA
			Tukey's multiple comparisons test
			Within each row, compare columns (simple effects within rows)
			Number of families	7
			Number of comparisons per family	36
			Alpha	0.05
			Tukey's multiple comparisons test	Mean Diff.	95.00% CI of diff.	Significant?	Summary	Adjusted P Value
			No Abeta
			anti-Abeta 2.5 vs. gD 2.5	0	-11.99 to 11.99	No	ns	>0.9999
			anti-Abeta 2.5 vs. Abeta 2.5	-2.7	-14.69 to 9.290	No	ns	0.9987
			anti-Abeta 2.5 vs. anti-Abeta 1.25	-3.455	-15.45 to 8.535	No	ns	0.9925
			anti-Abeta 2.5 vs. gD 1.25	-3.455	-15.45 to 8.535	No	ns	0.9925
			anti-Abeta 2.5 vs. Abeta 1.25	0.075	-11.92 to 12.07	No	ns	>0.9999
			anti-Abeta 2.5 vs. anti-Abeta 0.625	-1.915	-13.91 to 10.08	No	ns	0.9999
			anti-Abeta 2.5 vs. gD 0.625	-3.455	-15.45 to 8.535	No	ns	0.9925
			anti-Abeta 2.5 vs. Abeta 0.625	-1.543	-13.53 to 10.45	No	ns	>0.9999
			gD 2.5 vs. Abeta 2.5	-2.7	-14.69 to 9.290	No	ns	0.9987
			gD 2.5 vs. anti-Abeta 1.25	-3.455	-15.45 to 8.535	No	ns	0.9925
			gD 2.5 vs. gD 1.25	-3.455	-15.45 to 8.535	No	ns	0.9925
			gD 2.5 vs. Abeta 1.25	0.075	-11.92 to 12.07	No	ns	>0.9999
			gD 2.5 vs. anti-Abeta 0.625	-1.915	-13.91 to 10.08	No	ns	0.9999
			gD 2.5 vs. gD 0.625	-3.455	-15.45 to 8.535	No	ns	0.9925
			gD 2.5 vs. Abeta 0.625	-1.542	-13.53 to 10.45	No	ns	>0.9999
			Abeta 2.5 vs. anti-Abeta 1.25	-0.755	-12.75 to 11.24	No	ns	>0.9999
			Abeta 2.5 vs. gD 1.25	-0.755	-12.75 to 11.24	No	ns	>0.9999
			Abeta 2.5 vs. Abeta 1.25	2.775	-9.215 to 14.77	No	ns	0.9984
			Abeta 2.5 vs. anti-Abeta 0.625	0.785	-11.21 to 12.78	No	ns	>0.9999
			Abeta 2.5 vs. gD 0.625	-0.755	-12.75 to 11.24	No	ns	>0.9999
			Abeta 2.5 vs. Abeta 0.625	1.158	-10.83 to 13.15	No	ns	>0.9999
			anti-Abeta 1.25 vs. gD 1.25	0	-11.99 to 11.99	No	ns	>0.9999
			anti-Abeta 1.25 vs. Abeta 1.25	3.53	-8.460 to 15.52	No	ns	0.9914
			anti-Abeta 1.25 vs. anti-Abeta 0.625	1.54	-10.45 to 13.53	No	ns	>0.9999
			anti-Abeta 1.25 vs. gD 0.625	0	-11.99 to 11.99	No	ns	>0.9999
			anti-Abeta 1.25 vs. Abeta 0.625	1.913	-10.08 to 13.90	No	ns	0.9999
			gD 1.25 vs. Abeta 1.25	3.53	-8.460 to 15.52	No	ns	0.9914
			gD 1.25 vs. anti-Abeta 0.625	1.54	-10.45 to 13.53	No	ns	>0.9999
			gD 1.25 vs. gD 0.625	0	-11.99 to 11.99	No	ns	>0.9999
			gD 1.25 vs. Abeta 0.625	1.913	-10.08 to 13.90	No	ns	0.9999
			Abeta 1.25 vs. anti-Abeta 0.625	-1.99	-13.98 to 10.00	No	ns	0.9999
			Abeta 1.25 vs. gD 0.625	-3.53	-15.52 to 8.460	No	ns	0.9914
			Abeta 1.25 vs. Abeta 0.625	-1.617	-13.61 to 10.37	No	ns	>0.9999
			anti-Abeta 0.625 vs. gD 0.625	-1.54	-13.53 to 10.45	No	ns	>0.9999
			anti-Abeta 0.625 vs. Abeta 0.625	0.3725	-11.62 to 12.36	No	ns	>0.9999
			gD 0.625 vs. Abeta 0.625	1.913	-10.08 to 13.90	No	ns	0.9999
			0
			anti-Abeta 2.5 vs. gD 2.5	85.89	73.90 to 97.88	Yes	****	<0.0001
			anti-Abeta 2.5 vs. Abeta 2.5	41.26	29.27 to 53.25	Yes	****	<0.0001
			anti-Abeta 2.5 vs. anti-Abeta 1.25	-5.405	-17.40 to 6.585	No	ns	0.891
			anti-Abeta 2.5 vs. gD 1.25	85.63	73.64 to 97.62	Yes	****	<0.0001
			anti-Abeta 2.5 vs. Abeta 1.25	9.708	-2.283 to 21.70	No	ns	0.2196
			anti-Abeta 2.5 vs. anti-Abeta 0.625	-6.568	-18.56 to 5.423	No	ns	0.7343
			anti-Abeta 2.5 vs. gD 0.625	80.12	68.13 to 92.11	Yes	****	<0.0001
			anti-Abeta 2.5 vs. Abeta 0.625	-3.54	-15.53 to 8.450	No	ns	0.9912
			gD 2.5 vs. Abeta 2.5	-44.63	-56.62 to -32.64	Yes	****	<0.0001
			gD 2.5 vs. anti-Abeta 1.25	-91.3	-103.3 to -79.30	Yes	****	<0.0001
			gD 2.5 vs. gD 1.25	-0.2625	-12.25 to 11.73	No	ns	>0.9999
			gD 2.5 vs. Abeta 1.25	-76.18	-88.17 to -64.19	Yes	****	<0.0001
			gD 2.5 vs. anti-Abeta 0.625	-92.46	-104.4 to -80.47	Yes	****	<0.0001
			gD 2.5 vs. gD 0.625	-5.77	-17.76 to 6.220	No	ns	0.8496
			gD 2.5 vs. Abeta 0.625	-89.43	-101.4 to -77.44	Yes	****	<0.0001
			Abeta 2.5 vs. anti-Abeta 1.25	-46.67	-58.66 to -34.67	Yes	****	<0.0001
			Abeta 2.5 vs. gD 1.25	44.37	32.38 to 56.36	Yes	****	<0.0001
			Abeta 2.5 vs. Abeta 1.25	-31.55	-43.54 to -19.56	Yes	****	<0.0001
			Abeta 2.5 vs. anti-Abeta 0.625	-47.83	-59.82 to -35.84	Yes	****	<0.0001
			Abeta 2.5 vs. gD 0.625	38.86	26.87 to 50.85	Yes	****	<0.0001
			Abeta 2.5 vs. Abeta 0.625	-44.8	-56.79 to -32.81	Yes	****	<0.0001
			anti-Abeta 1.25 vs. gD 1.25	91.03	79.04 to 103.0	Yes	****	<0.0001
			anti-Abeta 1.25 vs. Abeta 1.25	15.11	3.122 to 27.10	Yes	**	0.0034
			anti-Abeta 1.25 vs. anti-Abeta 0.625	-1.163	-13.15 to 10.83	No	ns	>0.9999
			anti-Abeta 1.25 vs. gD 0.625	85.53	73.53 to 97.52	Yes	****	<0.0001
			anti-Abeta 1.25 vs. Abeta 0.625	1.865	-10.13 to 13.86	No	ns	>0.9999
			gD 1.25 vs. Abeta 1.25	-75.92	-87.91 to -63.93	Yes	****	<0.0001
			gD 1.25 vs. anti-Abeta 0.625	-92.2	-104.2 to -80.20	Yes	****	<0.0001
			gD 1.25 vs. gD 0.625	-5.508	-17.50 to 6.483	No	ns	0.8802
			gD 1.25 vs. Abeta 0.625	-89.17	-101.2 to -77.18	Yes	****	<0.0001
			Abeta 1.25 vs. anti-Abeta 0.625	-16.28	-28.27 to -4.285	Yes	**	0.0011
			Abeta 1.25 vs. gD 0.625	70.41	58.42 to 82.40	Yes	****	<0.0001
			Abeta 1.25 vs. Abeta 0.625	-13.25	-25.24 to -1.257	Yes	*	0.0184
			anti-Abeta 0.625 vs. gD 0.625	86.69	74.70 to 98.68	Yes	****	<0.0001
			anti-Abeta 0.625 vs. Abeta 0.625	3.028	-8.963 to 15.02	No	ns	0.997
			gD 0.625 vs. Abeta 0.625	-83.66	-95.65 to -71.67	Yes	****	<0.0001
			3
			anti-Abeta 2.5 vs. gD 2.5	53.43	41.44 to 65.42	Yes	****	<0.0001
			anti-Abeta 2.5 vs. Abeta 2.5	52.27	40.28 to 64.26	Yes	****	<0.0001
			anti-Abeta 2.5 vs. anti-Abeta 1.25	-26.35	-38.34 to -14.36	Yes	****	<0.0001
			anti-Abeta 2.5 vs. gD 1.25	54.21	42.22 to 66.20	Yes	****	<0.0001
			anti-Abeta 2.5 vs. Abeta 1.25	30.29	18.30 to 42.28	Yes	****	<0.0001
			anti-Abeta 2.5 vs. anti-Abeta 0.625	-33.13	-45.12 to -21.14	Yes	****	<0.0001
			anti-Abeta 2.5 vs. gD 0.625	52.63	40.64 to 64.62	Yes	****	<0.0001
			anti-Abeta 2.5 vs. Abeta 0.625	-19.56	-31.55 to -7.572	Yes	****	<0.0001
			gD 2.5 vs. Abeta 2.5	-1.16	-13.15 to 10.83	No	ns	>0.9999
			gD 2.5 vs. anti-Abeta 1.25	-79.78	-91.77 to -67.79	Yes	****	<0.0001
			gD 2.5 vs. gD 1.25	0.78	-11.21 to 12.77	No	ns	>0.9999
			gD 2.5 vs. Abeta 1.25	-23.14	-35.13 to -11.15	Yes	****	<0.0001
			gD 2.5 vs. anti-Abeta 0.625	-86.56	-98.55 to -74.57	Yes	****	<0.0001
			gD 2.5 vs. gD 0.625	-0.8	-12.79 to 11.19	No	ns	>0.9999
			gD 2.5 vs. Abeta 0.625	-73	-84.99 to -61.00	Yes	****	<0.0001
			Abeta 2.5 vs. anti-Abeta 1.25	-78.62	-90.61 to -66.63	Yes	****	<0.0001
			Abeta 2.5 vs. gD 1.25	1.94	-10.05 to 13.93	No	ns	0.9999
			Abeta 2.5 vs. Abeta 1.25	-21.98	-33.97 to -9.990	Yes	****	<0.0001
			Abeta 2.5 vs. anti-Abeta 0.625	-85.4	-97.39 to -73.41	Yes	****	<0.0001
			Abeta 2.5 vs. gD 0.625	0.36	-11.63 to 12.35	No	ns	>0.9999
			Abeta 2.5 vs. Abeta 0.625	-71.84	-83.83 to -59.84	Yes	****	<0.0001
			anti-Abeta 1.25 vs. gD 1.25	80.56	68.57 to 92.55	Yes	****	<0.0001
			anti-Abeta 1.25 vs. Abeta 1.25	56.64	44.65 to 68.63	Yes	****	<0.0001
			anti-Abeta 1.25 vs. anti-Abeta 0.625	-6.78	-18.77 to 5.210	No	ns	0.6989
			anti-Abeta 1.25 vs. gD 0.625	78.98	66.99 to 90.97	Yes	****	<0.0001
			anti-Abeta 1.25 vs. Abeta 0.625	6.785	-5.205 to 18.78	No	ns	0.698
			gD 1.25 vs. Abeta 1.25	-23.92	-35.91 to -11.93	Yes	****	<0.0001
			gD 1.25 vs. anti-Abeta 0.625	-87.34	-99.33 to -75.35	Yes	****	<0.0001
			gD 1.25 vs. gD 0.625	-1.58	-13.57 to 10.41	No	ns	>0.9999
			gD 1.25 vs. Abeta 0.625	-73.78	-85.77 to -61.78	Yes	****	<0.0001
			Abeta 1.25 vs. anti-Abeta 0.625	-63.42	-75.41 to -51.43	Yes	****	<0.0001
			Abeta 1.25 vs. gD 0.625	22.34	10.35 to 34.33	Yes	****	<0.0001
			Abeta 1.25 vs. Abeta 0.625	-49.86	-61.85 to -37.86	Yes	****	<0.0001
			anti-Abeta 0.625 vs. gD 0.625	85.76	73.77 to 97.75	Yes	****	<0.0001
			anti-Abeta 0.625 vs. Abeta 0.625	13.57	1.575 to 25.56	Yes	*	0.014
			gD 0.625 vs. Abeta 0.625	-72.2	-84.19 to -60.20	Yes	****	<0.0001
			7
			anti-Abeta 2.5 vs. gD 2.5	0.6575	-11.33 to 12.65	No	ns	>0.9999
			anti-Abeta 2.5 vs. Abeta 2.5	0.325	-11.67 to 12.32	No	ns	>0.9999
			anti-Abeta 2.5 vs. anti-Abeta 1.25	-36.98	-48.97 to -24.99	Yes	****	<0.0001
			anti-Abeta 2.5 vs. gD 1.25	3.197	-8.793 to 15.19	No	ns	0.9956
			anti-Abeta 2.5 vs. Abeta 1.25	0.44	-11.55 to 12.43	No	ns	>0.9999
			anti-Abeta 2.5 vs. anti-Abeta 0.625	-73.63	-85.62 to -61.64	Yes	****	<0.0001
			anti-Abeta 2.5 vs. gD 0.625	0.7975	-11.19 to 12.79	No	ns	>0.9999
			anti-Abeta 2.5 vs. Abeta 0.625	-38.97	-50.96 to -26.98	Yes	****	<0.0001
			gD 2.5 vs. Abeta 2.5	-0.3325	-12.32 to 11.66	No	ns	>0.9999
			gD 2.5 vs. anti-Abeta 1.25	-37.64	-49.63 to -25.65	Yes	****	<0.0001
			gD 2.5 vs. gD 1.25	2.54	-9.450 to 14.53	No	ns	0.9991
			gD 2.5 vs. Abeta 1.25	-0.2175	-12.21 to 11.77	No	ns	>0.9999
			gD 2.5 vs. anti-Abeta 0.625	-74.29	-86.28 to -62.30	Yes	****	<0.0001
			gD 2.5 vs. gD 0.625	0.14	-11.85 to 12.13	No	ns	>0.9999
			gD 2.5 vs. Abeta 0.625	-39.63	-51.62 to -27.64	Yes	****	<0.0001
			Abeta 2.5 vs. anti-Abeta 1.25	-37.31	-49.30 to -25.32	Yes	****	<0.0001
			Abeta 2.5 vs. gD 1.25	2.873	-9.118 to 14.86	No	ns	0.9979
			Abeta 2.5 vs. Abeta 1.25	0.115	-11.88 to 12.11	No	ns	>0.9999
			Abeta 2.5 vs. anti-Abeta 0.625	-73.96	-85.95 to -61.96	Yes	****	<0.0001
			Abeta 2.5 vs. gD 0.625	0.4725	-11.52 to 12.46	No	ns	>0.9999
			Abeta 2.5 vs. Abeta 0.625	-39.3	-51.29 to -27.31	Yes	****	<0.0001
			anti-Abeta 1.25 vs. gD 1.25	40.18	28.19 to 52.17	Yes	****	<0.0001
			anti-Abeta 1.25 vs. Abeta 1.25	37.42	25.43 to 49.41	Yes	****	<0.0001
			anti-Abeta 1.25 vs. anti-Abeta 0.625	-36.65	-48.64 to -24.66	Yes	****	<0.0001
			anti-Abeta 1.25 vs. gD 0.625	37.78	25.79 to 49.77	Yes	****	<0.0001
			anti-Abeta 1.25 vs. Abeta 0.625	-1.99	-13.98 to 10.00	No	ns	0.9999
			gD 1.25 vs. Abeta 1.25	-2.757	-14.75 to 9.233	No	ns	0.9984
			gD 1.25 vs. anti-Abeta 0.625	-76.83	-88.82 to -64.84	Yes	****	<0.0001
			gD 1.25 vs. gD 0.625	-2.4	-14.39 to 9.590	No	ns	0.9994
			gD 1.25 vs. Abeta 0.625	-42.17	-54.16 to -30.18	Yes	****	<0.0001
			Abeta 1.25 vs. anti-Abeta 0.625	-74.07	-86.06 to -62.08	Yes	****	<0.0001
			Abeta 1.25 vs. gD 0.625	0.3575	-11.63 to 12.35	No	ns	>0.9999
			Abeta 1.25 vs. Abeta 0.625	-39.41	-51.40 to -27.42	Yes	****	<0.0001
			anti-Abeta 0.625 vs. gD 0.625	74.43	62.44 to 86.42	Yes	****	<0.0001
			anti-Abeta 0.625 vs. Abeta 0.625	34.66	22.67 to 46.65	Yes	****	<0.0001
			gD 0.625 vs. Abeta 0.625	-39.77	-51.76 to -27.78	Yes	****	<0.0001
			10
			anti-Abeta 2.5 vs. gD 2.5	-0.3675	-12.36 to 11.62	No	ns	>0.9999
			anti-Abeta 2.5 vs. Abeta 2.5	-3.123	-15.11 to 8.868	No	ns	0.9962
			anti-Abeta 2.5 vs. anti-Abeta 1.25	-2.63	-14.62 to 9.360	No	ns	0.9989
			anti-Abeta 2.5 vs. gD 1.25	1.385	-10.61 to 13.38	No	ns	>0.9999
			anti-Abeta 2.5 vs. Abeta 1.25	-0.025	-12.02 to 11.97	No	ns	>0.9999
			anti-Abeta 2.5 vs. anti-Abeta 0.625	-60.31	-72.30 to -48.32	Yes	****	<0.0001
			anti-Abeta 2.5 vs. gD 0.625	-1.753	-13.74 to 10.24	No	ns	>0.9999
			anti-Abeta 2.5 vs. Abeta 0.625	-10.34	-22.33 to 1.655	No	ns	0.1532
			gD 2.5 vs. Abeta 2.5	-2.755	-14.75 to 9.235	No	ns	0.9984
			gD 2.5 vs. anti-Abeta 1.25	-2.262	-14.25 to 9.728	No	ns	0.9996
			gD 2.5 vs. gD 1.25	1.753	-10.24 to 13.74	No	ns	>0.9999
			gD 2.5 vs. Abeta 1.25	0.3425	-11.65 to 12.33	No	ns	>0.9999
			gD 2.5 vs. anti-Abeta 0.625	-59.94	-71.93 to -47.95	Yes	****	<0.0001
			gD 2.5 vs. gD 0.625	-1.385	-13.38 to 10.61	No	ns	>0.9999
			gD 2.5 vs. Abeta 0.625	-9.968	-21.96 to 2.023	No	ns	0.19
			Abeta 2.5 vs. anti-Abeta 1.25	0.4925	-11.50 to 12.48	No	ns	>0.9999
			Abeta 2.5 vs. gD 1.25	4.507	-7.483 to 16.50	No	ns	0.9599
			Abeta 2.5 vs. Abeta 1.25	3.098	-8.893 to 15.09	No	ns	0.9965
			Abeta 2.5 vs. anti-Abeta 0.625	-57.19	-69.18 to -45.19	Yes	****	<0.0001
			Abeta 2.5 vs. gD 0.625	1.37	-10.62 to 13.36	No	ns	>0.9999
			Abeta 2.5 vs. Abeta 0.625	-7.213	-19.20 to 4.778	No	ns	0.6231
			anti-Abeta 1.25 vs. gD 1.25	4.015	-7.975 to 16.01	No	ns	0.9802
			anti-Abeta 1.25 vs. Abeta 1.25	2.605	-9.385 to 14.60	No	ns	0.999
			anti-Abeta 1.25 vs. anti-Abeta 0.625	-57.68	-69.67 to -45.69	Yes	****	<0.0001
			anti-Abeta 1.25 vs. gD 0.625	0.8775	-11.11 to 12.87	No	ns	>0.9999
			anti-Abeta 1.25 vs. Abeta 0.625	-7.705	-19.70 to 4.285	No	ns	0.5338
			gD 1.25 vs. Abeta 1.25	-1.41	-13.40 to 10.58	No	ns	>0.9999
			gD 1.25 vs. anti-Abeta 0.625	-61.69	-73.68 to -49.70	Yes	****	<0.0001
			gD 1.25 vs. gD 0.625	-3.138	-15.13 to 8.853	No	ns	0.9961
			gD 1.25 vs. Abeta 0.625	-11.72	-23.71 to 0.2702	No	ns	0.061
			Abeta 1.25 vs. anti-Abeta 0.625	-60.28	-72.27 to -48.29	Yes	****	<0.0001
			Abeta 1.25 vs. gD 0.625	-1.728	-13.72 to 10.26	No	ns	>0.9999
			Abeta 1.25 vs. Abeta 0.625	-10.31	-22.30 to 1.680	No	ns	0.1555
			anti-Abeta 0.625 vs. gD 0.625	58.56	46.56 to 70.55	Yes	****	<0.0001
			anti-Abeta 0.625 vs. Abeta 0.625	49.97	37.98 to 61.96	Yes	****	<0.0001
			gD 0.625 vs. Abeta 0.625	-8.583	-20.57 to 3.408	No	ns	0.3805
			14
			anti-Abeta 2.5 vs. gD 2.5	-1.72	-13.71 to 10.27	No	ns	>0.9999
			anti-Abeta 2.5 vs. Abeta 2.5	-4.148	-16.14 to 7.843	No	ns	0.9757
			anti-Abeta 2.5 vs. anti-Abeta 1.25	0.36	-11.63 to 12.35	No	ns	>0.9999
			anti-Abeta 2.5 vs. gD 1.25	0.3525	-11.64 to 12.34	No	ns	>0.9999
			anti-Abeta 2.5 vs. Abeta 1.25	0.39	-11.60 to 12.38	No	ns	>0.9999
			anti-Abeta 2.5 vs. anti-Abeta 0.625	-30.64	-42.63 to -18.65	Yes	****	<0.0001
			anti-Abeta 2.5 vs. gD 0.625	-2.138	-14.13 to 9.853	No	ns	0.9998
			anti-Abeta 2.5 vs. Abeta 0.625	-1.17	-13.16 to 10.82	No	ns	>0.9999
			gD 2.5 vs. Abeta 2.5	-2.428	-14.42 to 9.563	No	ns	0.9994
			gD 2.5 vs. anti-Abeta 1.25	2.08	-9.910 to 14.07	No	ns	0.9998
			gD 2.5 vs. gD 1.25	2.072	-9.918 to 14.06	No	ns	0.9998
			gD 2.5 vs. Abeta 1.25	2.11	-9.880 to 14.10	No	ns	0.9998
			gD 2.5 vs. anti-Abeta 0.625	-28.92	-40.91 to -16.93	Yes	****	<0.0001
			gD 2.5 vs. gD 0.625	-0.4175	-12.41 to 11.57	No	ns	>0.9999
			gD 2.5 vs. Abeta 0.625	0.55	-11.44 to 12.54	No	ns	>0.9999
			Abeta 2.5 vs. anti-Abeta 1.25	4.508	-7.483 to 16.50	No	ns	0.9599
			Abeta 2.5 vs. gD 1.25	4.5	-7.490 to 16.49	No	ns	0.9603
			Abeta 2.5 vs. Abeta 1.25	4.538	-7.453 to 16.53	No	ns	0.9583
			Abeta 2.5 vs. anti-Abeta 0.625	-26.49	-38.48 to -14.50	Yes	****	<0.0001
			Abeta 2.5 vs. gD 0.625	2.01	-9.980 to 14.00	No	ns	0.9998
			Abeta 2.5 vs. Abeta 0.625	2.978	-9.013 to 14.97	No	ns	0.9973
			anti-Abeta 1.25 vs. gD 1.25	-0.0075	-12.00 to 11.98	No	ns	>0.9999
			anti-Abeta 1.25 vs. Abeta 1.25	0.03	-11.96 to 12.02	No	ns	>0.9999
			anti-Abeta 1.25 vs. anti-Abeta 0.625	-31	-42.99 to -19.01	Yes	****	<0.0001
			anti-Abeta 1.25 vs. gD 0.625	-2.498	-14.49 to 9.493	No	ns	0.9992
			anti-Abeta 1.25 vs. Abeta 0.625	-1.53	-13.52 to 10.46	No	ns	>0.9999
			gD 1.25 vs. Abeta 1.25	0.0375	-11.95 to 12.03	No	ns	>0.9999
			gD 1.25 vs. anti-Abeta 0.625	-30.99	-42.98 to -19.00	Yes	****	<0.0001
			gD 1.25 vs. gD 0.625	-2.49	-14.48 to 9.500	No	ns	0.9993
			gD 1.25 vs. Abeta 0.625	-1.522	-13.51 to 10.47	No	ns	>0.9999
			Abeta 1.25 vs. anti-Abeta 0.625	-31.03	-43.02 to -19.04	Yes	****	<0.0001
			Abeta 1.25 vs. gD 0.625	-2.528	-14.52 to 9.463	No	ns	0.9992
			Abeta 1.25 vs. Abeta 0.625	-1.56	-13.55 to 10.43	No	ns	>0.9999
			anti-Abeta 0.625 vs. gD 0.625	28.5	16.51 to 40.49	Yes	****	<0.0001
			anti-Abeta 0.625 vs. Abeta 0.625	29.47	17.48 to 41.46	Yes	****	<0.0001
			gD 0.625 vs. Abeta 0.625	0.9675	-11.02 to 12.96	No	ns	>0.9999
			17
			anti-Abeta 2.5 vs. gD 2.5	-2.33	-14.32 to 9.660	No	ns	0.9995
			anti-Abeta 2.5 vs. Abeta 2.5	-4.518	-16.51 to 7.473	No	ns	0.9594
			anti-Abeta 2.5 vs. anti-Abeta 1.25	0.68	-11.31 to 12.67	No	ns	>0.9999
			anti-Abeta 2.5 vs. gD 1.25	0.365	-11.63 to 12.36	No	ns	>0.9999
			anti-Abeta 2.5 vs. Abeta 1.25	-1.65	-13.64 to 10.34	No	ns	>0.9999
			anti-Abeta 2.5 vs. anti-Abeta 0.625	-7.935	-19.93 to 4.055	No	ns	0.4923
			anti-Abeta 2.5 vs. gD 0.625	-1.41	-13.40 to 10.58	No	ns	>0.9999
			anti-Abeta 2.5 vs. Abeta 0.625	-2.178	-14.17 to 9.813	No	ns	0.9997
			gD 2.5 vs. Abeta 2.5	-2.187	-14.18 to 9.803	No	ns	0.9997
			gD 2.5 vs. anti-Abeta 1.25	3.01	-8.980 to 15.00	No	ns	0.9971
			gD 2.5 vs. gD 1.25	2.695	-9.295 to 14.69	No	ns	0.9987
			gD 2.5 vs. Abeta 1.25	0.68	-11.31 to 12.67	No	ns	>0.9999
			gD 2.5 vs. anti-Abeta 0.625	-5.605	-17.60 to 6.385	No	ns	0.8693
			gD 2.5 vs. gD 0.625	0.92	-11.07 to 12.91	No	ns	>0.9999
			gD 2.5 vs. Abeta 0.625	0.1525	-11.84 to 12.14	No	ns	>0.9999
			Abeta 2.5 vs. anti-Abeta 1.25	5.198	-6.793 to 17.19	No	ns	0.9111
			Abeta 2.5 vs. gD 1.25	4.883	-7.108 to 16.87	No	ns	0.9366
			Abeta 2.5 vs. Abeta 1.25	2.868	-9.123 to 14.86	No	ns	0.9979
			Abeta 2.5 vs. anti-Abeta 0.625	-3.417	-15.41 to 8.573	No	ns	0.993
			Abeta 2.5 vs. gD 0.625	3.108	-8.883 to 15.10	No	ns	0.9964
			Abeta 2.5 vs. Abeta 0.625	2.34	-9.650 to 14.33	No	ns	0.9995
			anti-Abeta 1.25 vs. gD 1.25	-0.315	-12.31 to 11.68	No	ns	>0.9999
			anti-Abeta 1.25 vs. Abeta 1.25	-2.33	-14.32 to 9.660	No	ns	0.9995
			anti-Abeta 1.25 vs. anti-Abeta 0.625	-8.615	-20.61 to 3.375	No	ns	0.3752
			anti-Abeta 1.25 vs. gD 0.625	-2.09	-14.08 to 9.900	No	ns	0.9998
			anti-Abeta 1.25 vs. Abeta 0.625	-2.857	-14.85 to 9.133	No	ns	0.998
			gD 1.25 vs. Abeta 1.25	-2.015	-14.01 to 9.975	No	ns	0.9998
			gD 1.25 vs. anti-Abeta 0.625	-8.3	-20.29 to 3.690	No	ns	0.4281
			gD 1.25 vs. gD 0.625	-1.775	-13.77 to 10.22	No	ns	>0.9999
			gD 1.25 vs. Abeta 0.625	-2.542	-14.53 to 9.448	No	ns	0.9991
			Abeta 1.25 vs. anti-Abeta 0.625	-6.285	-18.28 to 5.705	No	ns	0.7786
			Abeta 1.25 vs. gD 0.625	0.24	-11.75 to 12.23	No	ns	>0.9999
			Abeta 1.25 vs. Abeta 0.625	-0.5275	-12.52 to 11.46	No	ns	>0.9999
			anti-Abeta 0.625 vs. gD 0.625	6.525	-5.465 to 18.52	No	ns	0.7411
			anti-Abeta 0.625 vs. Abeta 0.625	5.757	-6.233 to 17.75	No	ns	0.8512
			gD 0.625 vs. Abeta 0.625	-0.7675	-12.76 to 11.22	No	ns	>0.9999
	F. Synapsin count anti-Abeta repeated dosing 0.625uM
		Data
			Days	anti-Abeta 0.625	anti-Abeta 0.625	anti-Abeta 0.625	anti-Abeta 0.625	gD 0.625	gD 0.625	gD 0.625	gD 0.625	abeta 0.625	abeta 0.625	abeta 0.625	abeta 0.625
			No Abeta	101.21	86.14	95.2	95.12	102.09	113.27	100.82	92.96	105.34	95.19	83.73	110.74
			0	96.45	81.57	107.3	89.37	0.33	0.69	0.34	0.33	82.59	69.89	86.05	89.49
			3	82.92	84.02	68.76	94.84	0.5	0.32	0.36	0.4	47.71	55.86	47.18	46.28
			7	61.04	61.43	65.06	71.08	0.29	0.33	0.4	0.22	33.55	27.9	26.27	0.57
			10	39.74	35.74	32.14	41.88	0.37	0.32	0.25	0.3	0.2	7.71	0.35	0.2
			14	13.26	16.2	15.87	0.29	0.46	0.24	0.3	0.29	0.25	0.24	0.19	0.28
			17	0.48	0.24	3.66	0.28	0.34	0.27	0.29	0.38	0.37	0.27	0.3	0.24
		Statistiscs
			Two-way ANOVA
			Tukey's multiple comparisons test
			Within each row, compare columns (simple effects within rows)
			Number of families	7
			Number of comparisons per family	36
			Alpha	0.05
			Tukey's multiple comparisons test	Mean Diff.	95.00% CI of diff.	Significant?	Summary	Adjusted P Value
			No Abeta
			anti-Abeta 2.5 vs. gD 2.5	0	-17.65 to 17.65	No	ns	>0.9999
			anti-Abeta 2.5 vs. Abeta 2.5	2.978	-14.67 to 20.63	No	ns	0.9998
			anti-Abeta 2.5 vs. anti-Abeta 1.25	7.243	-10.41 to 24.89	No	ns	0.9339
			anti-Abeta 2.5 vs. gD 1.25	7.243	-10.41 to 24.89	No	ns	0.9339
			anti-Abeta 2.5 vs. Abeta 1.25	24.03	6.383 to 41.68	Yes	**	0.001
			anti-Abeta 2.5 vs. anti-Abeta 0.625	15.11	-2.539 to 32.76	No	ns	0.1597
			anti-Abeta 2.5 vs. gD 0.625	10.78	-6.872 to 28.43	No	ns	0.6034
			anti-Abeta 2.5 vs. abeta 0.625	10.78	-6.872 to 28.43	No	ns	0.6034
			gD 2.5 vs. Abeta 2.5	2.977	-14.67 to 20.63	No	ns	0.9998
			gD 2.5 vs. anti-Abeta 1.25	7.242	-10.41 to 24.89	No	ns	0.9339
			gD 2.5 vs. gD 1.25	7.243	-10.41 to 24.89	No	ns	0.9339
			gD 2.5 vs. Abeta 1.25	24.03	6.383 to 41.68	Yes	**	0.001
			gD 2.5 vs. anti-Abeta 0.625	15.11	-2.539 to 32.76	No	ns	0.1597
			gD 2.5 vs. gD 0.625	10.78	-6.872 to 28.43	No	ns	0.6034
			gD 2.5 vs. abeta 0.625	10.78	-6.872 to 28.43	No	ns	0.6034
			Abeta 2.5 vs. anti-Abeta 1.25	4.265	-13.38 to 21.91	No	ns	0.9978
			Abeta 2.5 vs. gD 1.25	4.265	-13.38 to 21.91	No	ns	0.9978
			Abeta 2.5 vs. Abeta 1.25	21.06	3.406 to 38.70	Yes	**	0.0073
			Abeta 2.5 vs. anti-Abeta 0.625	12.13	-5.517 to 29.78	No	ns	0.4381
			Abeta 2.5 vs. gD 0.625	7.8	-9.849 to 25.45	No	ns	0.9016
			Abeta 2.5 vs. abeta 0.625	7.8	-9.849 to 25.45	No	ns	0.9016
			anti-Abeta 1.25 vs. gD 1.25	0	-17.65 to 17.65	No	ns	>0.9999
			anti-Abeta 1.25 vs. Abeta 1.25	16.79	-0.8594 to 34.44	No	ns	0.0762
			anti-Abeta 1.25 vs. anti-Abeta 0.625	7.867	-9.782 to 25.52	No	ns	0.8971
			anti-Abeta 1.25 vs. gD 0.625	3.535	-14.11 to 21.18	No	ns	0.9994
			anti-Abeta 1.25 vs. abeta 0.625	3.535	-14.11 to 21.18	No	ns	0.9994
			gD 1.25 vs. Abeta 1.25	16.79	-0.8594 to 34.44	No	ns	0.0762
			gD 1.25 vs. anti-Abeta 0.625	7.867	-9.782 to 25.52	No	ns	0.8971
			gD 1.25 vs. gD 0.625	3.535	-14.11 to 21.18	No	ns	0.9994
			gD 1.25 vs. abeta 0.625	3.535	-14.11 to 21.18	No	ns	0.9994
			Abeta 1.25 vs. anti-Abeta 0.625	-8.923	-26.57 to 8.727	No	ns	0.8111
			Abeta 1.25 vs. gD 0.625	-13.26	-30.90 to 4.394	No	ns	0.3142
			Abeta 1.25 vs. abeta 0.625	-13.26	-30.90 to 4.394	No	ns	0.3142
			anti-Abeta 0.625 vs. gD 0.625	-4.332	-21.98 to 13.32	No	ns	0.9975
			anti-Abeta 0.625 vs. abeta 0.625	-4.332	-21.98 to 13.32	No	ns	0.9975
			gD 0.625 vs. abeta 0.625	0	-17.65 to 17.65	No	ns	>0.9999
			0
			anti-Abeta 2.5 vs. gD 2.5	95.45	77.80 to 113.1	Yes	****	<0.0001
			anti-Abeta 2.5 vs. Abeta 2.5	74.49	56.84 to 92.14	Yes	****	<0.0001
			anti-Abeta 2.5 vs. anti-Abeta 1.25	-1.065	-18.71 to 16.58	No	ns	>0.9999
			anti-Abeta 2.5 vs. gD 1.25	95.24	77.59 to 112.9	Yes	****	<0.0001
			anti-Abeta 2.5 vs. Abeta 1.25	37.97	20.32 to 55.61	Yes	****	<0.0001
			anti-Abeta 2.5 vs. anti-Abeta 0.625	2.845	-14.80 to 20.49	No	ns	0.9999
			anti-Abeta 2.5 vs. gD 0.625	96.1	78.45 to 113.7	Yes	****	<0.0001
			anti-Abeta 2.5 vs. abeta 0.625	14.51	-3.137 to 32.16	No	ns	0.202
			gD 2.5 vs. Abeta 2.5	-20.96	-38.61 to -3.308	Yes	**	0.0077
			gD 2.5 vs. anti-Abeta 1.25	-96.51	-114.2 to -78.86	Yes	****	<0.0001
			gD 2.5 vs. gD 1.25	-0.2075	-17.86 to 17.44	No	ns	>0.9999
			gD 2.5 vs. Abeta 1.25	-57.48	-75.13 to -39.83	Yes	****	<0.0001
			gD 2.5 vs. anti-Abeta 0.625	-92.6	-110.2 to -74.95	Yes	****	<0.0001
			gD 2.5 vs. gD 0.625	0.65	-17.00 to 18.30	No	ns	>0.9999
			gD 2.5 vs. abeta 0.625	-80.93	-98.58 to -63.28	Yes	****	<0.0001
			Abeta 2.5 vs. anti-Abeta 1.25	-75.55	-93.20 to -57.90	Yes	****	<0.0001
			Abeta 2.5 vs. gD 1.25	20.75	3.101 to 38.40	Yes	**	0.0088
			Abeta 2.5 vs. Abeta 1.25	-36.52	-54.17 to -18.87	Yes	****	<0.0001
			Abeta 2.5 vs. anti-Abeta 0.625	-71.64	-89.29 to -53.99	Yes	****	<0.0001
			Abeta 2.5 vs. gD 0.625	21.61	3.958 to 39.26	Yes	**	0.0051
			Abeta 2.5 vs. abeta 0.625	-59.98	-77.62 to -42.33	Yes	****	<0.0001
			anti-Abeta 1.25 vs. gD 1.25	96.3	78.65 to 114.0	Yes	****	<0.0001
			anti-Abeta 1.25 vs. Abeta 1.25	39.03	21.38 to 56.68	Yes	****	<0.0001
			anti-Abeta 1.25 vs. anti-Abeta 0.625	3.91	-13.74 to 21.56	No	ns	0.9988
			anti-Abeta 1.25 vs. gD 0.625	97.16	79.51 to 114.8	Yes	****	<0.0001
			anti-Abeta 1.25 vs. abeta 0.625	15.58	-2.072 to 33.23	No	ns	0.1315
			gD 1.25 vs. Abeta 1.25	-57.27	-74.92 to -39.62	Yes	****	<0.0001
			gD 1.25 vs. anti-Abeta 0.625	-92.39	-110.0 to -74.74	Yes	****	<0.0001
			gD 1.25 vs. gD 0.625	0.8575	-16.79 to 18.51	No	ns	>0.9999
			gD 1.25 vs. abeta 0.625	-80.73	-98.37 to -63.08	Yes	****	<0.0001
			Abeta 1.25 vs. anti-Abeta 0.625	-35.12	-52.77 to -17.47	Yes	****	<0.0001
			Abeta 1.25 vs. gD 0.625	58.13	40.48 to 75.78	Yes	****	<0.0001
			Abeta 1.25 vs. abeta 0.625	-23.45	-41.10 to -5.803	Yes	**	0.0015
			anti-Abeta 0.625 vs. gD 0.625	93.25	75.60 to 110.9	Yes	****	<0.0001
			anti-Abeta 0.625 vs. abeta 0.625	11.67	-5.982 to 29.32	No	ns	0.4939
			gD 0.625 vs. abeta 0.625	-81.58	-99.23 to -63.93	Yes	****	<0.0001
			3
			anti-Abeta 2.5 vs. gD 2.5	36.04	18.39 to 53.69	Yes	****	<0.0001
			anti-Abeta 2.5 vs. Abeta 2.5	36.78	19.13 to 54.43	Yes	****	<0.0001
			anti-Abeta 2.5 vs. anti-Abeta 1.25	-34.15	-51.80 to -16.50	Yes	****	<0.0001
			anti-Abeta 2.5 vs. gD 1.25	36.21	18.56 to 53.86	Yes	****	<0.0001
			anti-Abeta 2.5 vs. Abeta 1.25	27.57	9.921 to 45.22	Yes	****	<0.0001
			anti-Abeta 2.5 vs. anti-Abeta 0.625	-45.58	-63.23 to -27.93	Yes	****	<0.0001
			anti-Abeta 2.5 vs. gD 0.625	36.66	19.01 to 54.31	Yes	****	<0.0001
			anti-Abeta 2.5 vs. abeta 0.625	-12.2	-29.85 to 5.447	No	ns	0.4298
			gD 2.5 vs. Abeta 2.5	0.7375	-16.91 to 18.39	No	ns	>0.9999
			gD 2.5 vs. anti-Abeta 1.25	-70.19	-87.84 to -52.54	Yes	****	<0.0001
			gD 2.5 vs. gD 1.25	0.1675	-17.48 to 17.82	No	ns	>0.9999
			gD 2.5 vs. Abeta 1.25	-8.47	-26.12 to 9.179	No	ns	0.8516
			gD 2.5 vs. anti-Abeta 0.625	-81.62	-99.27 to -63.97	Yes	****	<0.0001
			gD 2.5 vs. gD 0.625	0.62	-17.03 to 18.27	No	ns	>0.9999
			gD 2.5 vs. abeta 0.625	-48.24	-65.89 to -30.59	Yes	****	<0.0001
			Abeta 2.5 vs. anti-Abeta 1.25	-70.93	-88.58 to -53.28	Yes	****	<0.0001
			Abeta 2.5 vs. gD 1.25	-0.57	-18.22 to 17.08	No	ns	>0.9999
			Abeta 2.5 vs. Abeta 1.25	-9.208	-26.86 to 8.442	No	ns	0.7831
			Abeta 2.5 vs. anti-Abeta 0.625	-82.36	-100.0 to -64.71	Yes	****	<0.0001
			Abeta 2.5 vs. gD 0.625	-0.1175	-17.77 to 17.53	No	ns	>0.9999
			Abeta 2.5 vs. abeta 0.625	-48.98	-66.63 to -31.33	Yes	****	<0.0001
			anti-Abeta 1.25 vs. gD 1.25	70.36	52.71 to 88.01	Yes	****	<0.0001
			anti-Abeta 1.25 vs. Abeta 1.25	61.72	44.07 to 79.37	Yes	****	<0.0001
			anti-Abeta 1.25 vs. anti-Abeta 0.625	-11.43	-29.08 to 6.222	No	ns	0.5233
			anti-Abeta 1.25 vs. gD 0.625	70.81	53.16 to 88.46	Yes	****	<0.0001
			anti-Abeta 1.25 vs. abeta 0.625	21.95	4.301 to 39.60	Yes	**	0.0041
			gD 1.25 vs. Abeta 1.25	-8.638	-26.29 to 9.012	No	ns	0.8372
			gD 1.25 vs. anti-Abeta 0.625	-81.79	-99.44 to -64.14	Yes	****	<0.0001
			gD 1.25 vs. gD 0.625	0.4525	-17.20 to 18.10	No	ns	>0.9999
			gD 1.25 vs. abeta 0.625	-48.41	-66.06 to -30.76	Yes	****	<0.0001
			Abeta 1.25 vs. anti-Abeta 0.625	-73.15	-90.80 to -55.50	Yes	****	<0.0001
			Abeta 1.25 vs. gD 0.625	9.09	-8.559 to 26.74	No	ns	0.7949
			Abeta 1.25 vs. abeta 0.625	-39.77	-57.42 to -22.12	Yes	****	<0.0001
			anti-Abeta 0.625 vs. gD 0.625	82.24	64.59 to 99.89	Yes	****	<0.0001
			anti-Abeta 0.625 vs. abeta 0.625	33.38	15.73 to 51.03	Yes	****	<0.0001
			gD 0.625 vs. abeta 0.625	-48.86	-66.51 to -31.21	Yes	****	<0.0001
			7
			anti-Abeta 2.5 vs. gD 2.5	-0.785	-18.43 to 16.86	No	ns	>0.9999
			anti-Abeta 2.5 vs. Abeta 2.5	0.0625	-17.59 to 17.71	No	ns	>0.9999
			anti-Abeta 2.5 vs. anti-Abeta 1.25	-21.45	-39.10 to -3.798	Yes	**	0.0057
			anti-Abeta 2.5 vs. gD 1.25	-0.785	-18.43 to 16.86	No	ns	>0.9999
			anti-Abeta 2.5 vs. Abeta 1.25	0.085	-17.56 to 17.73	No	ns	>0.9999
			anti-Abeta 2.5 vs. anti-Abeta 0.625	-64.31	-81.96 to -46.66	Yes	****	<0.0001
			anti-Abeta 2.5 vs. gD 0.625	0.0325	-17.62 to 17.68	No	ns	>0.9999
			anti-Abeta 2.5 vs. abeta 0.625	-21.73	-39.38 to -4.081	Yes	**	0.0047
			gD 2.5 vs. Abeta 2.5	0.8475	-16.80 to 18.50	No	ns	>0.9999
			gD 2.5 vs. anti-Abeta 1.25	-20.66	-38.31 to -3.013	Yes	**	0.0093
			gD 2.5 vs. gD 1.25	-7.105e-15	-17.65 to 17.65	No	ns	>0.9999
			gD 2.5 vs. Abeta 1.25	0.87	-16.78 to 18.52	No	ns	>0.9999
			gD 2.5 vs. anti-Abeta 0.625	-63.53	-81.17 to -45.88	Yes	****	<0.0001
			gD 2.5 vs. gD 0.625	0.8175	-16.83 to 18.47	No	ns	>0.9999
			gD 2.5 vs. abeta 0.625	-20.95	-38.59 to -3.296	Yes	**	0.0078
			Abeta 2.5 vs. anti-Abeta 1.25	-21.51	-39.16 to -3.861	Yes	**	0.0055
			Abeta 2.5 vs. gD 1.25	-0.8475	-18.50 to 16.80	No	ns	>0.9999
			Abeta 2.5 vs. Abeta 1.25	0.0225	-17.63 to 17.67	No	ns	>0.9999
			Abeta 2.5 vs. anti-Abeta 0.625	-64.37	-82.02 to -46.72	Yes	****	<0.0001
			Abeta 2.5 vs. gD 0.625	-0.03	-17.68 to 17.62	No	ns	>0.9999
			Abeta 2.5 vs. abeta 0.625	-21.79	-39.44 to -4.143	Yes	**	0.0046
			anti-Abeta 1.25 vs. gD 1.25	20.66	3.013 to 38.31	Yes	**	0.0093
			anti-Abeta 1.25 vs. Abeta 1.25	21.53	3.883 to 39.18	Yes	**	0.0054
			anti-Abeta 1.25 vs. anti-Abeta 0.625	-42.86	-60.51 to -25.21	Yes	****	<0.0001
			anti-Abeta 1.25 vs. gD 0.625	21.48	3.831 to 39.13	Yes	**	0.0056
			anti-Abeta 1.25 vs. abeta 0.625	-0.2825	-17.93 to 17.37	No	ns	>0.9999
			gD 1.25 vs. Abeta 1.25	0.87	-16.78 to 18.52	No	ns	>0.9999
			gD 1.25 vs. anti-Abeta 0.625	-63.53	-81.17 to -45.88	Yes	****	<0.0001
			gD 1.25 vs. gD 0.625	0.8175	-16.83 to 18.47	No	ns	>0.9999
			gD 1.25 vs. abeta 0.625	-20.95	-38.59 to -3.296	Yes	**	0.0078
			Abeta 1.25 vs. anti-Abeta 0.625	-64.4	-82.04 to -46.75	Yes	****	<0.0001
			Abeta 1.25 vs. gD 0.625	-0.0525	-17.70 to 17.60	No	ns	>0.9999
			Abeta 1.25 vs. abeta 0.625	-21.82	-39.46 to -4.166	Yes	**	0.0045
			anti-Abeta 0.625 vs. gD 0.625	64.34	46.69 to 81.99	Yes	****	<0.0001
			anti-Abeta 0.625 vs. abeta 0.625	42.58	24.93 to 60.23	Yes	****	<0.0001
			gD 0.625 vs. abeta 0.625	-21.76	-39.41 to -4.113	Yes	**	0.0046
			10
			anti-Abeta 2.5 vs. gD 2.5	-1.058	-18.71 to 16.59	No	ns	>0.9999
			anti-Abeta 2.5 vs. Abeta 2.5	-0.22	-17.87 to 17.43	No	ns	>0.9999
			anti-Abeta 2.5 vs. anti-Abeta 1.25	-0.1875	-17.84 to 17.46	No	ns	>0.9999
			anti-Abeta 2.5 vs. gD 1.25	-0.93	-18.58 to 16.72	No	ns	>0.9999
			anti-Abeta 2.5 vs. Abeta 1.25	-0.005	-17.65 to 17.64	No	ns	>0.9999
			anti-Abeta 2.5 vs. anti-Abeta 0.625	-37.12	-54.77 to -19.47	Yes	****	<0.0001
			anti-Abeta 2.5 vs. gD 0.625	-0.0525	-17.70 to 17.60	No	ns	>0.9999
			anti-Abeta 2.5 vs. abeta 0.625	-1.858	-19.51 to 15.79	No	ns	>0.9999
			gD 2.5 vs. Abeta 2.5	0.8375	-16.81 to 18.49	No	ns	>0.9999
			gD 2.5 vs. anti-Abeta 1.25	0.87	-16.78 to 18.52	No	ns	>0.9999
			gD 2.5 vs. gD 1.25	0.1275	-17.52 to 17.78	No	ns	>0.9999
			gD 2.5 vs. Abeta 1.25	1.052	-16.60 to 18.70	No	ns	>0.9999
			gD 2.5 vs. anti-Abeta 0.625	-36.06	-53.71 to -18.41	Yes	****	<0.0001
			gD 2.5 vs. gD 0.625	1.005	-16.64 to 18.65	No	ns	>0.9999
			gD 2.5 vs. abeta 0.625	-0.8	-18.45 to 16.85	No	ns	>0.9999
			Abeta 2.5 vs. anti-Abeta 1.25	0.0325	-17.62 to 17.68	No	ns	>0.9999
			Abeta 2.5 vs. gD 1.25	-0.71	-18.36 to 16.94	No	ns	>0.9999
			Abeta 2.5 vs. Abeta 1.25	0.215	-17.43 to 17.86	No	ns	>0.9999
			Abeta 2.5 vs. anti-Abeta 0.625	-36.9	-54.55 to -19.25	Yes	****	<0.0001
			Abeta 2.5 vs. gD 0.625	0.1675	-17.48 to 17.82	No	ns	>0.9999
			Abeta 2.5 vs. abeta 0.625	-1.637	-19.29 to 16.01	No	ns	>0.9999
			anti-Abeta 1.25 vs. gD 1.25	-0.7425	-18.39 to 16.91	No	ns	>0.9999
			anti-Abeta 1.25 vs. Abeta 1.25	0.1825	-17.47 to 17.83	No	ns	>0.9999
			anti-Abeta 1.25 vs. anti-Abeta 0.625	-36.93	-54.58 to -19.28	Yes	****	<0.0001
			anti-Abeta 1.25 vs. gD 0.625	0.135	-17.51 to 17.78	No	ns	>0.9999
			anti-Abeta 1.25 vs. abeta 0.625	-1.67	-19.32 to 15.98	No	ns	>0.9999
			gD 1.25 vs. Abeta 1.25	0.925	-16.72 to 18.57	No	ns	>0.9999
			gD 1.25 vs. anti-Abeta 0.625	-36.19	-53.84 to -18.54	Yes	****	<0.0001
			gD 1.25 vs. gD 0.625	0.8775	-16.77 to 18.53	No	ns	>0.9999
			gD 1.25 vs. abeta 0.625	-0.9275	-18.58 to 16.72	No	ns	>0.9999
			Abeta 1.25 vs. anti-Abeta 0.625	-37.11	-54.76 to -19.46	Yes	****	<0.0001
			Abeta 1.25 vs. gD 0.625	-0.0475	-17.70 to 17.60	No	ns	>0.9999
			Abeta 1.25 vs. abeta 0.625	-1.852	-19.50 to 15.80	No	ns	>0.9999
			anti-Abeta 0.625 vs. gD 0.625	37.07	19.42 to 54.71	Yes	****	<0.0001
			anti-Abeta 0.625 vs. abeta 0.625	35.26	17.61 to 52.91	Yes	****	<0.0001
			gD 0.625 vs. abeta 0.625	-1.805	-19.45 to 15.84	No	ns	>0.9999
			14
			anti-Abeta 2.5 vs. gD 2.5	-0.94	-18.59 to 16.71	No	ns	>0.9999
			anti-Abeta 2.5 vs. Abeta 2.5	-0.5625	-18.21 to 17.09	No	ns	>0.9999
			anti-Abeta 2.5 vs. anti-Abeta 1.25	0.1325	-17.52 to 17.78	No	ns	>0.9999
			anti-Abeta 2.5 vs. gD 1.25	-0.5375	-18.19 to 17.11	No	ns	>0.9999
			anti-Abeta 2.5 vs. Abeta 1.25	-0.2475	-17.90 to 17.40	No	ns	>0.9999
			anti-Abeta 2.5 vs. anti-Abeta 0.625	-11.04	-28.68 to 6.614	No	ns	0.5717
			anti-Abeta 2.5 vs. gD 0.625	0.0475	-17.60 to 17.70	No	ns	>0.9999
			anti-Abeta 2.5 vs. abeta 0.625	0.13	-17.52 to 17.78	No	ns	>0.9999
			gD 2.5 vs. Abeta 2.5	0.3775	-17.27 to 18.03	No	ns	>0.9999
			gD 2.5 vs. anti-Abeta 1.25	1.072	-16.58 to 18.72	No	ns	>0.9999
			gD 2.5 vs. gD 1.25	0.4025	-17.25 to 18.05	No	ns	>0.9999
			gD 2.5 vs. Abeta 1.25	0.6925	-16.96 to 18.34	No	ns	>0.9999
			gD 2.5 vs. anti-Abeta 0.625	-10.1	-27.74 to 7.554	No	ns	0.6855
			gD 2.5 vs. gD 0.625	0.9875	-16.66 to 18.64	No	ns	>0.9999
			gD 2.5 vs. abeta 0.625	1.07	-16.58 to 18.72	No	ns	>0.9999
			Abeta 2.5 vs. anti-Abeta 1.25	0.695	-16.95 to 18.34	No	ns	>0.9999
			Abeta 2.5 vs. gD 1.25	0.025	-17.62 to 17.67	No	ns	>0.9999
			Abeta 2.5 vs. Abeta 1.25	0.315	-17.33 to 17.96	No	ns	>0.9999
			Abeta 2.5 vs. anti-Abeta 0.625	-10.47	-28.12 to 7.177	No	ns	0.6406
			Abeta 2.5 vs. gD 0.625	0.61	-17.04 to 18.26	No	ns	>0.9999
			Abeta 2.5 vs. abeta 0.625	0.6925	-16.96 to 18.34	No	ns	>0.9999
			anti-Abeta 1.25 vs. gD 1.25	-0.67	-18.32 to 16.98	No	ns	>0.9999
			anti-Abeta 1.25 vs. Abeta 1.25	-0.38	-18.03 to 17.27	No	ns	>0.9999
			anti-Abeta 1.25 vs. anti-Abeta 0.625	-11.17	-28.82 to 6.482	No	ns	0.5553
			anti-Abeta 1.25 vs. gD 0.625	-0.085	-17.73 to 17.56	No	ns	>0.9999
			anti-Abeta 1.25 vs. abeta 0.625	-0.0025	-17.65 to 17.65	No	ns	>0.9999
			gD 1.25 vs. Abeta 1.25	0.29	-17.36 to 17.94	No	ns	>0.9999
			gD 1.25 vs. anti-Abeta 0.625	-10.5	-28.15 to 7.152	No	ns	0.6376
			gD 1.25 vs. gD 0.625	0.585	-17.06 to 18.23	No	ns	>0.9999
			gD 1.25 vs. abeta 0.625	0.6675	-16.98 to 18.32	No	ns	>0.9999
			Abeta 1.25 vs. anti-Abeta 0.625	-10.79	-28.44 to 6.862	No	ns	0.6022
			Abeta 1.25 vs. gD 0.625	0.295	-17.35 to 17.94	No	ns	>0.9999
			Abeta 1.25 vs. abeta 0.625	0.3775	-17.27 to 18.03	No	ns	>0.9999
			anti-Abeta 0.625 vs. gD 0.625	11.08	-6.567 to 28.73	No	ns	0.5658
			anti-Abeta 0.625 vs. abeta 0.625	11.17	-6.484 to 28.81	No	ns	0.5556
			gD 0.625 vs. abeta 0.625	0.0825	-17.57 to 17.73	No	ns	>0.9999
			17
			anti-Abeta 2.5 vs. gD 2.5	-0.145	-17.79 to 17.50	No	ns	>0.9999
			anti-Abeta 2.5 vs. Abeta 2.5	-0.3475	-18.00 to 17.30	No	ns	>0.9999
			anti-Abeta 2.5 vs. anti-Abeta 1.25	0.535	-17.11 to 18.18	No	ns	>0.9999
			anti-Abeta 2.5 vs. gD 1.25	0.2325	-17.42 to 17.88	No	ns	>0.9999
			anti-Abeta 2.5 vs. Abeta 1.25	-0.515	-18.16 to 17.13	No	ns	>0.9999
			anti-Abeta 2.5 vs. anti-Abeta 0.625	-0.3625	-18.01 to 17.29	No	ns	>0.9999
			anti-Abeta 2.5 vs. gD 0.625	0.4825	-17.17 to 18.13	No	ns	>0.9999
			anti-Abeta 2.5 vs. abeta 0.625	0.5075	-17.14 to 18.16	No	ns	>0.9999
			gD 2.5 vs. Abeta 2.5	-0.2025	-17.85 to 17.45	No	ns	>0.9999
			gD 2.5 vs. anti-Abeta 1.25	0.68	-16.97 to 18.33	No	ns	>0.9999
			gD 2.5 vs. gD 1.25	0.3775	-17.27 to 18.03	No	ns	>0.9999
			gD 2.5 vs. Abeta 1.25	-0.37	-18.02 to 17.28	No	ns	>0.9999
			gD 2.5 vs. anti-Abeta 0.625	-0.2175	-17.87 to 17.43	No	ns	>0.9999
			gD 2.5 vs. gD 0.625	0.6275	-17.02 to 18.28	No	ns	>0.9999
			gD 2.5 vs. abeta 0.625	0.6525	-17.00 to 18.30	No	ns	>0.9999
			Abeta 2.5 vs. anti-Abeta 1.25	0.8825	-16.77 to 18.53	No	ns	>0.9999
			Abeta 2.5 vs. gD 1.25	0.58	-17.07 to 18.23	No	ns	>0.9999
			Abeta 2.5 vs. Abeta 1.25	-0.1675	-17.82 to 17.48	No	ns	>0.9999
			Abeta 2.5 vs. anti-Abeta 0.625	-0.015	-17.66 to 17.63	No	ns	>0.9999
			Abeta 2.5 vs. gD 0.625	0.83	-16.82 to 18.48	No	ns	>0.9999
			Abeta 2.5 vs. abeta 0.625	0.855	-16.79 to 18.50	No	ns	>0.9999
			anti-Abeta 1.25 vs. gD 1.25	-0.3025	-17.95 to 17.35	No	ns	>0.9999
			anti-Abeta 1.25 vs. Abeta 1.25	-1.05	-18.70 to 16.60	No	ns	>0.9999
			anti-Abeta 1.25 vs. anti-Abeta 0.625	-0.8975	-18.55 to 16.75	No	ns	>0.9999
			anti-Abeta 1.25 vs. gD 0.625	-0.0525	-17.70 to 17.60	No	ns	>0.9999
			anti-Abeta 1.25 vs. abeta 0.625	-0.0275	-17.68 to 17.62	No	ns	>0.9999
			gD 1.25 vs. Abeta 1.25	-0.7475	-18.40 to 16.90	No	ns	>0.9999
			gD 1.25 vs. anti-Abeta 0.625	-0.595	-18.24 to 17.05	No	ns	>0.9999
			gD 1.25 vs. gD 0.625	0.25	-17.40 to 17.90	No	ns	>0.9999
			gD 1.25 vs. abeta 0.625	0.275	-17.37 to 17.92	No	ns	>0.9999
			Abeta 1.25 vs. anti-Abeta 0.625	0.1525	-17.50 to 17.80	No	ns	>0.9999
			Abeta 1.25 vs. gD 0.625	0.9975	-16.65 to 18.65	No	ns	>0.9999
			Abeta 1.25 vs. abeta 0.625	1.022	-16.63 to 18.67	No	ns	>0.9999
			anti-Abeta 0.625 vs. gD 0.625	0.845	-16.80 to 18.49	No	ns	>0.9999
			anti-Abeta 0.625 vs. abeta 0.625	0.87	-16.78 to 18.52	No	ns	>0.9999
			gD 0.625 vs. abeta 0.625	0.025	-17.62 to 17.67	No	ns	>0.9999
	G. p-Tau induction fold anti-Abeta repeated dosing 0.625uM
		Data
			Days	anti-Abeta 0.625	anti-Abeta 0.625	anti-Abeta 0.625	anti-Abeta 0.625	gD 0.625	gD 0.625	gD 0.625	gD 0.625	abeta 0.625	abeta 0.625	abeta 0.625	abeta 0.625
			No Abeta	0.8	0.72	0.34	0.93	1.1	1.33	0.69	1.37	1.1	1.33	0.69	1.37
			0	0.72	0.82	0.44	0.69	3.64	6.23	3.27	2.63	0.4	0.69	0.35	0.74
			3	0.54	0.83	0.41	0.72	5.33	4.32	5.91	4.73	1.96	0.94	2.68	3.81
			7	1.41	0.89	1.18	1.15	7.26	5.78	6.84	5.42	3.94	6.03	7.19	3.74
			10	3.87	4.22	3.62	1.81	3.99	7.68	2.51	1.85	4.89	19.51	4.22	5.08
			14	13.26	8.06	6.05	1.53*	4.29	3.75	3.35	2.27	4.32	9.39	11.87	13.29
			17	3.98	1.53	8.07	1.37	3.39	4.18	4.25	3.55	33.93	8.14	8.9	10.67
		Statistics
			Two-way ANOVA
			Bonferroni's multiple comparisons test
			Compare each cell mean with the other cell mean in that row
			Number of families	1
			Number of comparisons per family	7
			Alpha	0.05
			Bonferroni's multiple comparisons test	Mean Diff.	95.00% CI of diff.	Significant?	Summary	Adjusted P Value
			anti-Abeta 0.625 - gD 0.625
			No Abeta	0	-2.970 to 2.970	No	ns	>0.9999
			0	-3.275	-6.245 to -0.3049	Yes	*	0.023
			3	-4.448	-7.418 to -1.477	Yes	***	0.0009
			7	-5.168	-8.138 to -2.197	Yes	****	<0.0001
			10	-0.6275	-3.598 to 2.343	No	ns	>0.9999
			14	1.798	-1.410 to 5.006	No	ns	0.8407
			17	-0.105	-3.075 to 2.865	No	ns	>0.9999
			Compare each cell mean with the other cell mean in that row
			Number of families	1
			Number of comparisons per family	7
			Alpha	0.05
			Bonferroni's multiple comparisons test	Mean Diff.	95.00% CI of diff.	Significant?	Summary	Adjusted P Value
			anti-Abeta 1.25 - gD 1.25
			No Abeta	3.553e-15	-5.612 to 5.612	No	ns	>0.9999
			0	-9.655	-15.27 to -4.043	Yes	***	0.0001
			3	-8.163	-13.77 to -2.550	Yes	**	0.0012
			7	-2.665	-8.277 to 2.947	No	ns	>0.9999
			10	-1.8	-7.412 to 3.812	No	ns	>0.9999
			14	-2.165	-7.777 to 3.447	No	ns	>0.9999
			17	-5.935	-11.55 to -0.3227	Yes	*	0.0325
			Compare each cell mean with the other cell mean in that row
			Number of families	1
			Number of comparisons per family	7
			Alpha	0.05
			Sidak's multiple comparisons test	Mean Diff.	95.00% CI of diff.	Significant?	Summary	Adjusted P Value
			anti-Abeta 2.5 - gD 2.5
			No Abeta	0	-9.694 to 9.694	No	ns	>0.9999
			0	-7.368	-17.06 to 2.327	No	ns	0.2372
			3	-11.87	-21.57 to -2.178	Yes	**	0.0089
			7	-4.528	-14.22 to 5.167	No	ns	0.7809
			10	-0.3275	-10.02 to 9.367	No	ns	>0.9999
			14	-0.58	-10.27 to 9.114	No	ns	>0.9999
			17	2.228	-7.467 to 11.92	No	ns	0.9942
	J. Map2 area time course
		Data
			Days	IgG Control	IgG Control	IgG Control	IgG Control	anti-Abeta 4X	anti-Abeta 4X	anti-Abeta 4X	anti-Abeta 4X	anti-Abeta 2X	anti-Abeta 2X	anti-Abeta 2X	anti-Abeta 2X
			0	100	100	100	100	100	100	100	100	100	100	100	100
			7	97	91	92	90	101	99	97	95	87	83	84	80
			10	56	56	57	55	95	96	97	97	77	75	78	76
			14	15	14	27	14	93	94	94	95	74	76	78	77
			21	14	16	15	16	96	96	91	89	48	50	55	59
	K. X04 total area time course
		Data
			Days	IgG Control	IgG Control	IgG Control	IgG Control	anti-Abeta 4X	anti-Abeta 4X	anti-Abeta 4X	anti-Abeta 4X	anti-Abeta 2X	anti-Abeta 2X	anti-Abeta 2X	anti-Abeta 2X
			0	0	0	0	0	0	0	0	0	0	0	0	0
			7	125877	96559	105390	100093	1196	1007	1182	734	94813	89979	94188	101878
			10	147665	166857	139123	143553	3452	1785	4177	2077	66612	92295	77185	73068
			14	151048	166761	153190	183309	2378	3416	4148	2737	62452	59770	63255	73311
			21	166205	177207	188813	203105	23504	3295	2848	7638	44921	44314	45407	33315

## Sheet: Figure 8
Figure 8	Anti-Aβ antibodies protect neurons by keeping Aβ oligomers soluble in supernatant and antibody effector function is not required
	A. MAP2 Rescue (% control) IC50
		Data
			antibody conc (uM)	anti-Abeta IgG1 iMCRGL	anti-Abeta IgG1 iMCRGL	anti-Abeta IgG1 iMCRGL	anti-Abeta IgG1 iMCRGL	anti-Abeta IgG1	anti-Abeta IgG1	anti-Abeta IgG1	anti-Abeta IgG1	gD IgG1 iMCRGL	gD IgG1 iMCRGL	gD IgG1 iMCRGL	gD IgG1 iMCRGL	gD IgG1	gD IgG1	gD IgG1	gD IgG1	anti-Abeta LALAPG iMCRGL	anti-Abeta LALAPG iMCRGL	anti-Abeta LALAPG iMCRGL	anti-Abeta LALAPG iMCRGL	anti-Abeta LALAPG	anti-Abeta LALAPG	anti-Abeta LALAPG	anti-Abeta LALAPG
			5	121	117	117	116	88	110	112	98	47	29	47	3	3	-3	7	1	93	102	104	84	110	108	101	108
			3.33	104	120	110	116	106	114	118	108	46	37	54	27	8	-2	4	8	71	105	107	114	95	97	99	104
			2.22	108	98	101	98	83	89	99	83	46	18	30	32	5	-4	-1	2	91	98	108	90	85	77	74	89
			1.48	90	59	73	71	34	58	54	44	42	38	24	40	-1	6	-1	-8	62	69	75	66	38	32	40	36
			0.99	74	52	44	54	25	22	24	29	35	15	10	30	2	-1	-3	-1	33	52	53	39	24	15	17	14
			0.66	43	-38	41	45	9	22	26	11	46	26	41	-7	-1	-3	4	-4	-14	36	31	30	8	3	11	9
	B. Synapsin Rescue (% control) IC50
		Data
			antibody conc (uM)	anti-Abeta IgG1 iMCRGL	anti-Abeta IgG1 iMCRGL	anti-Abeta IgG1 iMCRGL	anti-Abeta IgG1 iMCRGL	anti-Abeta IgG1	anti-Abeta IgG1	anti-Abeta IgG1	anti-Abeta IgG1	gD IgG1 iMCRGL	gD IgG1 iMCRGL	gD IgG1 iMCRGL	gD IgG1 iMCRGL	gD IgG1	gD IgG1	gD IgG1	gD IgG1	anti-Abeta LALAPG iMCRGL	anti-Abeta LALAPG iMCRGL	anti-Abeta LALAPG iMCRGL	anti-Abeta LALAPG iMCRGL	anti-Abeta LALAPG	anti-Abeta LALAPG	anti-Abeta LALAPG	anti-Abeta LALAPG
			5	124	113	103	105	91	87	103	110	34	40	39	40	0	1	4	1	93	102	104	84	110	108	101	108
			3.33	115	114	116	109	90	84	103	91	17	46	30	14	0	3	4	3	71	105	107	114	95	97	99	104
			2.22	83	98	89	97	50	77	60	71	36	38	37	36	3	-1	5	2	91	98	108	90	85	77	74	89
			1.48	49	56	62	68	28	34	30	39	41	38	33	35	2	3	0	4	62	69	75	66	38	32	40	36
			0.99	52	53	44	55	16	20	10	15	28	41	44	33	1	3	4	4	33	52	53	39	24	15	17	14
			0.66	56	46	41	51	21	10	13	6	43	46	46	40	4	3	10	4	-14*	36	31	30	8	3	11	9
	C. % MAP2 Rescue iPSC MCRGL 5DIV
		Data
			Antibody conc (uM)	gD	gD	gD	gD	AntiAbeta IgG1	AntiAbeta IgG1	AntiAbeta IgG1	AntiAbeta IgG1	gD ProINF	gD ProINF	gD ProINF	gD ProINF	AntiAbeta IgG1 ProINF	AntiAbeta IgG1 ProINF	AntiAbeta IgG1 ProINF	AntiAbeta IgG1 ProINF
			0.63	5	0	-3	1	9	10	9	10	-4	-1	-2	0	6	8	4	2
			1.25	4	2	1	3	41	36	38	41	-1	-3	-2	4	18	42	28	42
			2.5	8	0	9	2	79	76	76	78	-2	0	-1	4	71	76	74	77
			5	4	-6	0	0	83	79	80	81	-3	-4	0	0	73	78	79	77
		Statistics
			Two-way ANOVA
			Tukey's multiple comparisons test
			Number of families	4
			Number of comparisons per family	6
			Alpha	0.05
			Tukey's multiple comparisons test	Mean Diff.	95.00% CI of diff.	Significant?	Summary	Adjusted P Value
			0.63
			gD vs. AntiAbeta IgG1	-8.75	-16.07 to -1.431	Yes	*	0.0132
			gD vs. gD ProINF	2.5	-4.819 to 9.819	No	ns	0.8001
			gD vs. AntiAbeta IgG1 ProINF	-4.25	-11.57 to 3.069	No	ns	0.4191
			AntiAbeta IgG1 vs. gD ProINF	11.25	3.931 to 18.57	Yes	***	0.0009
			AntiAbeta IgG1 vs. AntiAbeta IgG1 ProINF	4.5	-2.819 to 11.82	No	ns	0.3684
			gD ProINF vs. AntiAbeta IgG1 ProINF	-6.75	-14.07 to 0.5688	No	ns	0.0805
			1.25
			gD vs. AntiAbeta IgG1	-36.5	-43.82 to -29.18	Yes	****	<0.0001
			gD vs. gD ProINF	3	-4.319 to 10.32	No	ns	0.6967
			gD vs. AntiAbeta IgG1 ProINF	-30	-37.32 to -22.68	Yes	****	<0.0001
			AntiAbeta IgG1 vs. gD ProINF	39.5	32.18 to 46.82	Yes	****	<0.0001
			AntiAbeta IgG1 vs. AntiAbeta IgG1 ProINF	6.5	-0.8188 to 13.82	No	ns	0.0981
			gD ProINF vs. AntiAbeta IgG1 ProINF	-33	-40.32 to -25.68	Yes	****	<0.0001
			2.5
			gD vs. AntiAbeta IgG1	-72.5	-79.82 to -65.18	Yes	****	<0.0001
			gD vs. gD ProINF	4.5	-2.819 to 11.82	No	ns	0.3684
			gD vs. AntiAbeta IgG1 ProINF	-69.75	-77.07 to -62.43	Yes	****	<0.0001
			AntiAbeta IgG1 vs. gD ProINF	77	69.68 to 84.32	Yes	****	<0.0001
			AntiAbeta IgG1 vs. AntiAbeta IgG1 ProINF	2.75	-4.569 to 10.07	No	ns	0.7501
			gD ProINF vs. AntiAbeta IgG1 ProINF	-74.25	-81.57 to -66.93	Yes	****	<0.0001
			5
			gD vs. AntiAbeta IgG1	-81.25	-88.57 to -73.93	Yes	****	<0.0001
			gD vs. gD ProINF	1.25	-6.069 to 8.569	No	ns	0.9684
			gD vs. AntiAbeta IgG1 ProINF	-77.25	-84.57 to -69.93	Yes	****	<0.0001
			AntiAbeta IgG1 vs. gD ProINF	82.5	75.18 to 89.82	Yes	****	<0.0001
			AntiAbeta IgG1 vs. AntiAbeta IgG1 ProINF	4	-3.319 to 11.32	No	ns	0.4725
			gD ProINF vs. AntiAbeta IgG1 ProINF	-78.5	-85.82 to -71.18	Yes	****	<0.0001
	D. X04 total Intensity Norm CDI MCRGL 5DIV
		Data
			Antibody conc (uM)	gD	gD	gD	gD	AntiAbeta IgG1	AntiAbeta IgG1	AntiAbeta IgG1	AntiAbeta IgG1	gD ProINF	gD ProINF	gD ProINF	gD ProINF	AntiAbeta IgG1 ProINF	AntiAbeta IgG1 ProINF	AntiAbeta IgG1 ProINF	AntiAbeta IgG1 ProINF
			0.63	2.71	2.23	2.46	2.46	3.98	3.2	2.83	2.97	5.14	3.75	4.64	4.57	3.97	2.97	3.67	4.28
			1.25	3.41	2.56	2.13	2.31	2.07	2.19	1.31	1.45	4.87	3.96	4.63	4.73	2.68	1.63	2.51	2.43
			2.5	3.17	2.81	2.12	2.33	0.25	0.38	0.18	0.13	4.3	4.11	4.47	4.09	0.29	0.32	0.32	0.13
			5	3.4	2.56	2.38	2.59	0.45	0.4	0.4	0.18	4.01	3.35	6.29	4.13	0.32	0.19	0.4	0.28
		Statistics
			Two-way ANOVA
			Dunnett's multiple comparisons test
			Number of families	4
			Number of comparisons per family	3
			Alpha	0.05
			Dunnett's multiple comparisons test	Mean Diff.	95.00% CI of diff.	Significant?	Summary	Adjusted P Value
			0.63
			gD vs. AntiAbeta IgG1	-0.78	-1.635 to 0.07520	No	ns	0.081
			gD vs. gD ProINF	-2.06	-2.915 to -1.205	Yes	****	<0.0001
			gD vs. AntiAbeta IgG1 ProINF	-1.258	-2.113 to -0.4023	Yes	**	0.0024
			1.25
			gD vs. AntiAbeta IgG1	0.8475	-0.007704 to 1.703	No	ns	0.0526
			gD vs. gD ProINF	-1.945	-2.800 to -1.090	Yes	****	<0.0001
			gD vs. AntiAbeta IgG1 ProINF	0.29	-0.5652 to 1.145	No	ns	0.7485
			2.5
			gD vs. AntiAbeta IgG1	2.373	1.517 to 3.228	Yes	****	<0.0001
			gD vs. gD ProINF	-1.635	-2.490 to -0.7798	Yes	****	<0.0001
			gD vs. AntiAbeta IgG1 ProINF	2.343	1.487 to 3.198	Yes	****	<0.0001
			5
			gD vs. AntiAbeta IgG1	2.375	1.520 to 3.230	Yes	****	<0.0001
			gD vs. gD ProINF	-1.713	-2.568 to -0.8573	Yes	****	<0.0001
			gD vs. AntiAbeta IgG1 ProINF	2.435	1.580 to 3.290	Yes	****	<0.0001
	E. Aβ Supernant Conc.
		Data
			Anti-Abeta antibody concentration (uM)	No Cells	No Cells	No Cells	14DIV MCRGL	14DIV MCRGL	14DIV MCRGL
			0	2.45476	2.13146	3.17669	0.516415	0.518322	0.777245
			0.31	2.92778	2.75183	3.24726	0.766754	0.861645	0.905037
			0.63	3.53622	3.30353	4.32396	1.23692	1.20354	1.34849
			1.25	4.07219	4.98104	4.89235	2.80619	2.60162	3.09944
			2.5	5.36537	5.96619	5.26237	6.18362	6.06728	4.10509
			5	4.02832	3.90816	4.07171	4.59242	4.24719	5.61714

## Sheet: Figure S1
Figure S1	AB oligomers are selectively toxic to human neurons
	B. Abeta lot oligomerization MAP2 Area (Abeta 5uM)
		Data
			Oligomerization time	480NH-1	480NH-1	480NH-1	480HN-A	480HN-A	480HN-A	480NH-B	480NH-B	480NH-B	480NH-C	480NH-C	480NH-C	480HN-D	480HN-D	480HN-D	GC	GC	GC	802	802	802	1017	1017	1017
			14hr	84.76	82.29	81.26	56.27	56.78	54.61	49.46	50.2	47.98	86.52	84.86	82.77	95.59	95.53	93.96	94	94.15	93.84	73.46	66.88	68.6	99.36	99.16	99.27
			24h	83.63	83.6	82.07	54.98	53.52	51.11	52.74	49.3	47.72	84.38	83.62	82.73	95.54	96.18	94.27	91.98	94.85	94.2	67.92	64.4	68.81	99.44	99.74	99.65
			48hr	66.93	67.38	62.57	48.77	50.63	47.41	56.43	56.12	53.67	84.89	84.66	84.07	95.52	95.76	92.4	94.53	94.91	93.94	60.33	58.83	58.75	99.13	100.06	100.44
			72hr	51.07	50.38	50.27	86.75	86.83	86.83	83.99	84.59	84.96	85.55	83.82	82.74	95.67	95.51	95.91	91.95	89.07	89.07	90.81	88.81	89.35	99.47	98.98	99.61
	C. Abeta lot oligomerization Synapsins Count (Abeta 5uM)
		Data
			Oligomerization time	480NH-1	480NH-1	480NH-1	480HN-A	480HN-A	480HN-A	480NH-B	480NH-B	480NH-B	480NH-C	480NH-C	480NH-C	480NH-D	480NH-D	480NH-D	GC	GC	GC	802	802	802	1017	1017	1017
			14hr	27.81	18.21	18	8.23	8.04	6.36	2.79	2.7	1.86	61.99	56.37	57.68	90.29	106.63	109.86	115.08	113.96	112.42	10.12	7.28	10.64	107.36	96.8	92.93
			24h	18.46	24.45	19.82	6.3	5.01	3.76	3.39	1.83	1.36	64.63	54.02	56.56	104.05	113.59	98.13	105.28	97.07	88.77	8.44	7.19	11.19	91.93	91.93	82.57
			48hr	11.52	12.1	9.25	3.06	3.09	2.7	9.04	7.53	7.18	67.02	66.86	59.43	96.52	113.3	76.01	86.95	85.2	88.98	6.95	6.52	6.91	91.39	97.65	92.18
			72hr	4.35	4.1	3.62	66.64	65.57	66.09	54.37	61.65	53.86	56.67	53.16	48.62	100.5	97.16	83.88	85.13	84.24	89.73	78.74	70.51	61.71	98.64	102.82	111.36
	D. Abeta lot oligomerization pTau396-404 Induction (Abeta 5uM)
		Data
			Oligomerization time	480NH-1	480NH-1	480NH-1	480HN-A	480HN-A	480HN-A	480NH-B	480NH-B	480NH-B	480NH-C	480NH-C	480NH-C	480NH-D	480NH-D	480NH-D	GC	GC	GC	802	802	802	1017	1017	1017
			14hr	13.06	23.97	14.68	294.27	456.87	433.49	705.29	373.1	220.17	0.97	2.69	1.59	1.05	0.55	0.55	1.57	1.93	2.7	47.66	75.02	37.75	0.79	0.89	0.98
			24h	19.21	16.69	18.22	332.49	533.72	473.36	519.17	332.38	216.32	1.73	1.75	1.75	0.54	0.84	1.55	2.04	1.83	2.13	63.37	86.91	43.77	0.98	0.73	1.71
			48hr	50.01	38.94	81.13	255.91	194	230.39	284.6	262.21	424.52	2.62	1.17	1.78	0.66	0.93	1.8	2.09	1.92	2.88	149.14	201.45	180.14	0.35	0.69	0.79
			72hr	350.63	227.94	263.76	2.24	1.5	1.51	1.21	1.48	1.6	1.99	1.53	1.75	1.08	0.93	1.28	3.23	5.53	20.35	1.42	1.54	1.72	0.51	0.91	0.81
	E. 6E10-6E10
		Data
			sAB42s Lot #	6E10-6E10
			Abete monomer	1
			Abeta oligo 480NH-A	13.14
			Abeta oligo 543-N-1	44.47
			Abeta oligo 245NH	19.51
			Abeta oligo 5487-N	7.53
			Abeta Fibrils 543-N-1	10.52
	F. GT622-6E10
		Data
			sAB42s Lot #	GT622-6E10
			Abeta monomer	1
			Abeta oligo 480NH-A	6.13
			Abeta oligo 543-N-1	14.43
			Abeta oligo 245NH	8.35
			Abeta oligo 5487-N	4.41
			Abeta Fibrils 543-N-1	3.26
	G. OC-6E10
		Data
			sAB42s Lot #	OC-6E10
			Abeta monomer	1
			Abeta oligo 480NH-A	10.87
			Abeta oligo 543-N-1	12.82
			Abeta oligo 245NH	7.37
			Abeta oligo 5487-N	6.77
			Abeta Fibrils 543-N-1	13.98
	H. MAP2 area count (% control)
		Data
			sAB42s Lot #	2.5uM	2.5uM	2.5uM	2.5uM	5uM	5uM	5uM	5uM
			None	104	101	101	100	102	103	101	102
			Scrambled	84	95	105	107	80	91	94	102
			3E-42 Lot1	99	104	103	104	93	100	102	102
			3E-42 Lot 2	90	95	102	106	95	96	99	106
			S26C 1-42 Dimmer	103	106	105	106	106	108	109	107
			480NH-1	62	50	56	54	32	28	27	35
			480NH-1+1uM anti-Abeta	85	93	89	95	22	23	24	31
	I. Synapsin count (% control)
		Data
			sAB42s Lot #	2.5uM	2.5uM	2.5uM	2.5uM	5uM	5uM	5uM	5uM
			None	91	116	112	102	102	108	101	107
			Scrambled	86	101	113	90	105	112	88	104
			3E-42 Lot1	98	106	95	103	89	72	76	102
			3E-42 Lot 2	90	104	74	87	102	104	55	88
			S26C 1-42 Dimmer	78	98	95	99	86	75	62	70
			480NH-1	25	19	21	25	12	13	16	13
			480NH-1+1uM anti-Abeta	64	60	56	63	29	29	26	26
	J. pTau induction
		Data
			sAB42s Lot #	2.5uM	2.5uM	2.5uM	2.5uM	5uM	5uM	5uM	5uM
			None	1	1	1.1	1.1	1.4	0.9	1.3	0.7
			Scrambled	1.8	1.1	1.3	0.8	2.6	1.2	1.6	0.8
			3E-42 Lot1	1.2	0.7	1.5	0.8	1.1	0.8	0.8	0.7
			3E-42 Lot 2	2.4	1.8	1.1	0.7	2.2	1.2	1.3	1.7
			S26C 1-42 Dimmer	0.8	0.5	1.2	0.9	1.2	0.9	0.8	1.9
			480NH-1	9.7	9.4	9.8	9.8	7.2	6.6	6.6	7.7
			480NH-1+1uM anti-Abeta	9.4	9.5	9	11	12	11	12	11
	N. Rat vs. human cortical neuron MAP2
		Data
			sAB42s Lot #	Rat	Rat	Rat	Rat	Human	Human	Human	Human
			No Abeta	99	101	101	100	103	97	102	98
			245NH	96	96	95	93	82	72	78	78
			478N	98	95	93	96	77	83	92	84
			478NH	96	97	99	97	85	83	80	88
			479N	100	94	94	98	86	80	87	91
			479NH	98	96	97	98	91	86	80	85
			480N	94	93	92	95	83	78	82	85
			480NH-1	93	94	94	94	33	36	33	31
			262NH	95	94	94	92	31	36	32	15
			74N	96	95	93	93	61	53	55	60
			436NH	101	99	101	99	46	48	54	51
			161NH	93	96	94	94	61	56	51	59
	O. Rat vs. human cortical neuron Synapsin
		Data
			sAB42s Lot #	Rat	Rat	Rat	Rat	Human	Human	Human	Human
			No Abeta	103	110	95	96	119	93	90	88
			245NH	100	98	96	88	26	30	30	24
			478N	99	94	85	92	81	53	61	88
			478NH	92	91	93	97	47	54	52	26
			479N	103	79	78	99	105	109	60	78
			479NH	103	101	99	95	101	108	50	76
			480N	89	83	84	92	93	101	64	46
			480NH-1	90	91	88	96	12	13	16	13
			262NH	98	85	88	91	19	10	10	14
			74N	101	99	90	86	18	23	20	16
			436NH	99	93	94	92	18	17	17	34
			161NH	86	94	90	85	37	46	28	36

## Sheet: Figure S2
Fig S2	Tau hyperphosphorylation detected at multiple sites in human neuron AD model
	U. AT8 Induction
		Data
			None	Aβ oligomer 1.25μM	Aβ oligomer 2.5μM	Aβ oligomer 5μM
			1.489	3.7761	4.9051	6.9263
			0.9443	2.6558	4.7299	7.6173
			1.52	4.8399	5.4057	5.8959
	V. S235 GTX Induction
		Data
			None	Aβ oligomer 1.25μM	Aß oligomer 2.5µM	Aß oligomer 5µM
			1.3742	1.953	3.3414	9.544
			0.5742	1.4137	2.2644	8.4234
			1.0516	1.822	2.3781	8.3048
	W. S217 Induction
		Data
			None	Aβ oligomer 1.25μM	Aß oligomer 2.5µM	Aß oligomer 5µM
			1.3638	1.7836	3.1451	5.3234
			0.5814	2.3507	1.9706	3.8215
			1.0548	2.1872	3.0571	6.0533
	X. 400-404 Induction
		Data
			None	Aβ oligomer 1.25μM	Aß oligomer 2.5µM	Aß oligomer 5µM
			1.603	4.4578	7.7631	30.8344
			0.738	0.1914	2.3769	26.2655
			0.659	0.786	1.8904	51.922
	Y. T181 (AT270) Induction
		Data
			None	Aβ oligomer 1.25μM	Aß oligomer 2.5µM	Aß oligomer 5µM
			1.1509	2.0672	3.3799	30.9631
			0.7148	1.5755	3.4307	30.8392
			1.2773	2.0969	2.4473	37.7031

[truncated: 4 more sheets: Figure S3, Figure S4, Figure S10, Full Western blots]
